# Supplementary material for: A reference gene set construction using RNA-seq of multiple tissues of Chinese giant salamander, Andrias davidianus
Source: Gigascience. 2017 Feb 15;6(3):1–7. doi: 10.1093/gigascience/gix006 (PMC5467019; doi:10.1093/gigascience/gix006)
Supplement: Additional File [file gix006_supp.xlsx]

## Sheet: gene list
Gene	abdominal skin	blood	brain	cartilage	dorsal skin	eye	fat	fingertip	heart	kidney	lateral skin	liver	long bone	lung	maxillary	muscle	ovary	pancreas	skull	small intestine	spinal cord	spleen	stomach	tail fat	length	Nr-ID	Nr-Score	Nr-Evalue	Nr-annotation	Swissprot-ID	Swissprot-Score	Swissprot-Evalue	Swissprot-annotation	KO_id	KEGG-Evalue	KEGG-Score	KEGG-Gene	ko_definition
Unigene437_All	12303	0.09	0	4.97	6724.68	7926.4	2.47	8177.13	0	0	11714.9	14.51	202.21	0	21186.5	0.05	0.09	0.14	13.99	1.38	0.05	0.65	14.11	6.31	1598	gi|327275726|ref|XP_003222623.1|	486.9	1e-135	PREDICTED: keratin, type I cytoskeletal 15-like [Anolis carolinensis]	sp|P13645|K1C10_HUMAN	466	5e-131	Keratin, type I cytoskeletal 10 OS=Homo sapiens GN=KRT10 PE=1 SV=6	K07604	2e-136	486	acs:100552862	type I keratin, acidic
CL357.Contig3_All	11197.4	0.13	2.27	7.81	8511.48	10178.7	3.75	4660.38	0.05	0	12173.9	13.42	177.56	0	17109.9	0.05	0.09	0	18.83	0	0.51	0.05	14.67	7.51	1588	gi|332025507|gb|EGI65670.1|	57	3e-06	hypothetical protein G5I_05770 [Acromyrmex echinatior]	sp|P35908|K22E_HUMAN	83.2	2e-15	Keratin, type II cytoskeletal 2 epidermal OS=Homo sapiens GN=KRT2 PE=1 SV=2	K07605	2e-16	87.8	xtr:100489309	type II keratin, basic
Unigene438_All	10553	0.54	15.85	8.33	9756.67	5069.41	6	6957.19	3.4	878.66	7988.22	6.22	197.17	153.63	7298.7	16.82	0.35	8.08	48.91	326.03	1.56	1.12	765.83	16.19	819	gi|387913730|gb|AFK10488.1|	59.7	1e-07	antifreeze protein [Ambystoma mexicanum]	--	--	--	--	--	--	--	--	--
Unigene439_All	10086.8	2020.1	14050.4	7638.41	11477.2	8087.96	10963	7704.22	32417.4	18572.3	7387.36	8251.15	18917.4	7439.13	8424.22	4187.46	715.03	1262.87	9341.49	9352.34	12856.3	7636.54	16633	8804.75	5534	gi|32453796|ref|NP_861578.1|	948	0	cytochrome c oxidase subunit I [Andrias davidianus] >gi|32329427|emb|CAD37336.1| cytochrome oxidase subunit I [Andrias davidianus]	sp|Q9ZZM6|COX1_SALSA	884	0	Cytochrome c oxidase subunit 1 OS=Salmo salar GN=mt-co1 PE=3 SV=1	K02256	0	906	xtr:3283494	cytochrome c oxidase subunit 1 [EC:1.9.3.1]
CL6451.Contig2_All	9883.6	0.03	0.66	4.08	7102.53	6061.45	2.37	4284.54	0	0	11976.3	11.19	147.11	0.03	15487.1	0.07	0	0	18.17	0	0.11	0	10.69	4.82	2129	gi|301612549|ref|XP_002935775.1|	63.5	5e-08	PREDICTED: keratin, type II cytoskeletal 5-like [Xenopus (Silurana) tropicalis]	sp|Q6EIY9|K2C1_CANFA	630	4e-180	Keratin, type II cytoskeletal 1 OS=Canis familiaris GN=KRT1 PE=2 SV=1	K07605	0	677	xtr:100489309	type II keratin, basic
CL7379.Contig1_All	9757.84	0.21	0.39	6.18	6120.07	9122.68	4.9	14555	0	0	7088.1	5.8	241.32	0.22	9089.23	0	0.31	0	12.25	0	0.12	0	6.82	12.16	701	gi|348586818|ref|XP_003479165.1|	54.3	6e-06	PREDICTED: hypothetical protein LOC100726247 isoform 3 [Cavia porcellus]	sp|O70556|SPR2E_MOUSE	52.4	9e-07	Small proline-rich protein 2E OS=Mus musculus GN=Sprr2e PE=2 SV=1	K11722	7e-06	51.2	ssc:100533540	bromodomain-containing protein 4
CL8585.Contig2_All	9048.74	3113.8	25332.8	9241.24	13228.9	9453.8	16755.1	5920.05	21431.4	11389.2	7310.83	7093.5	8056.33	7018.49	8221.58	3001.44	1758.37	1530.08	6727.79	12279.7	24119.6	6421.64	18404.3	10073.8	3799	gi|206724858|dbj|BAG71703.1|	569.3	5e-160	NADH dehydrogenase subunit 1 [Andrias davidianus] >gi|206724860|dbj|BAG71704.1| NADH dehydrogenase subunit 1 [Andrias davidianus]	sp|P03890|NU1M_XENLA	426	2e-118	NADH-ubiquinone oxidoreductase chain 1 OS=Xenopus laevis GN=mt-nd1 PE=3 SV=1	K03878	5e-121	436	xtr:3283492	NADH-ubiquinone oxidoreductase chain 1 [EC:1.6.5.3]
Unigene440_All	8952.7	0	0	1.76	7979.7	1788.94	3.63	334.34	0.12	0	408.42	2.26	164.4	0	2621.54	0.26	0.22	0	7.48	0	0.13	0	2.9	5.54	659	gi|351710187|gb|EHB13106.1|	56.2	1e-06	hypothetical protein GW7_08951 [Heterocephalus glaber]	sp|O70554|SPR2B_MOUSE	52.4	8e-07	Small proline-rich protein 2B OS=Mus musculus GN=Sprr2b PE=2 SV=1	--	--	--	--	--
CL7363.Contig2_All	5724.71	0.06	0	2.52	5002.75	2596.54	1.74	1539.95	0	0	6009.84	4.19	95.86	0.03	6236.87	0.16	0.03	0	10.07	0.09	0.03	0.06	4.14	2.75	2451	gi|147901422|ref|NP_001081485.1|	520	2e-145	keratin-3, type I cytoskeletal 51 kDa [Xenopus laevis] >gi|125068|sp|P02537.1|K1C0_XENLA RecName: Full=Keratin-3, type I cytoskeletal 51 kDa; AltName: Full=51 kDa cytokeratin >gi|226164|prf||1413234A cytokeratin I	sp|P02537|K1C0_XENLA	520	8e-147	Keratin-3, type I cytoskeletal 51 kDa OS=Xenopus laevis PE=2 SV=1	K07604	3e-146	520	xla:397864	type I keratin, acidic
CL980.Contig2_All	5523.85	3460.65	1489.24	2791.4	4928.79	3211.11	5022.5	3351.29	2369.14	3520.08	5067.05	2794.94	1870.77	4602.31	4377.53	1714.97	451.06	1417.94	2537.1	3479.98	1500.12	4565.77	1988.78	3184.09	1832	gi|124504637|gb|AAI28792.1|	878.2	0	Zgc:109885 protein [Danio rerio]	sp|P17508|EF1A3_XENLA	872	0	Elongation factor 1-alpha, oocyte form OS=Xenopus laevis PE=1 SV=2	K03231	0	877	dre:664756	elongation factor 1-alpha
Unigene441_All	4997.38	0.07	1.58	1.28	2625.06	2347.75	0.8	1640.99	0.07	0	4038.15	4.91	58.1	0	5896.89	0.08	0.07	0	2.73	0.07	0	0.08	4.19	2.93	991	gi|301612549|ref|XP_002935775.1|	55.8	3e-06	PREDICTED: keratin, type II cytoskeletal 5-like [Xenopus (Silurana) tropicalis]	sp|Q6EIY9|K2C1_CANFA	441	9e-124	Keratin, type II cytoskeletal 1 OS=Canis familiaris GN=KRT1 PE=2 SV=1	K07605	3e-126	451	xtr:100489309	type II keratin, basic
Unigene442_All	4957.39	0.5	0.51	3.93	15618.3	916.03	459.83	6.94	0	0.35	2969.1	0.17	226.46	0	3.67	10.9	0.33	0	10.32	0	2.82	0	0.08	187.31	872	gi|1346428|sp|P47953.2|LEG3_CRILO	92.8	2e-17	RecName: Full=Galectin-3; Short=Gal-3; AltName: Full=35 kDa lectin; AltName: Full=CBP30; AltName: Full=Carbohydrate-binding protein 35; Short=CBP 35; AltName: Full=Galactose-specific lectin 3; AltName: Full=IgE-binding protein; AltName: Full=Laminin-binding protein; AltName: Full=Lectin L-29; AltName: Full=Mac-2 antigen >gi|1083173|pir||A54909 carbohydrate-binding protein CBP30 - hamster >gi|5350…	sp|P47953|LEG3_CRILO	92.8	9e-19	Galectin-3 OS=Cricetulus longicaudatus GN=LGALS3 PE=2 SV=2	K06831	5e-18	92	oaa:100082735	galectin-3
Unigene443_All	3989.06	8401.44	2634.04	2953.25	5325.51	2861.09	4932.03	2294.2	1712.45	2463.47	3194.23	3057.7	2187.93	4830.45	2715.78	1532.53	595.74	1753.17	1068.74	3001.74	2365.94	5976.36	1941.45	3433.24	570	gi|291408357|ref|XP_002720481.1|	232.3	1e-59	PREDICTED: ribosomal protein L35-like [Oryctolagus cuniculus]	sp|P42766|RL35_HUMAN	226	3e-59	60S ribosomal protein L35 OS=Homo sapiens GN=RPL35 PE=1 SV=2	K02918	5e-60	230	ecb:100070944	large subunit ribosomal protein L35e
CL408.Contig2_All	3937.4	0	0.07	1.05	2250.07	1231.48	1.11	1335.39	0	0	3693.81	3.27	47.65	0	5050.48	0	0	0	3.94	0	0	0	4.03	0.75	2206	gi|301622766|ref|XP_002940696.1|	625.5	3e-177	PREDICTED: keratin, type I cytoskeletal 47 kDa-like [Xenopus (Silurana) tropicalis]	sp|Q6IFW6|K1C10_RAT	543	8e-154	Keratin, type I cytoskeletal 10 OS=Rattus norvegicus GN=Krt10 PE=2 SV=1	K07604	4e-178	625	xtr:100486967	type I keratin, acidic
Unigene444_All	3676.07	3419.96	2181.79	1457.19	2775.87	3056.6	3248.18	6222.63	843.11	16819	2922.08	2691.05	533.18	2710.65	2380.25	235.07	307.57	499.59	1153.37	8561.01	2209.74	3534.29	1419.26	4709.33	949	gi|402483675|gb|AFQ59980.1|	355.5	2e-96	ferritin heavy chain [Andrias davidianus]	sp|P17663|FRIHB_XENLA	329	5e-90	Ferritin heavy chain B OS=Xenopus laevis GN=fth1-b PE=2 SV=2	K00522	1e-89	330	xtr:394604	ferritin heavy chain [EC:1.16.3.1]
Unigene445_All	3267.12	1973.36	1116.42	1655.53	3373.78	2134.69	2686.88	1961.6	899.26	1540.79	2519.21	2097.63	619.89	2787.36	2909.91	368.02	338.7	596.14	929.2	1800.03	1195.71	2964.87	1102.53	2303	806	gi|66534750|ref|XP_393381.2|	260.4	7e-68	PREDICTED: peptidyl-prolyl cis-trans isomerase-like [Apis mellifera]	sp|P25007|PPIA_DROME	254	2e-67	Peptidyl-prolyl cis-trans isomerase OS=Drosophila melanogaster GN=Cyp1 PE=1 SV=2	K09565	9e-69	260	ame:409890	peptidyl-prolyl isomerase F (cyclophilin D) [EC:5.2.1.8]
CL1397.Contig1_All	3130.56	585.01	5537.23	2124.11	3177.71	2397.9	3258.8	2900.82	14174.9	7608.64	2703.44	3600.46	7460.7	2527.53	2987.94	1341.5	347	374.85	3865.01	2921.51	4393.5	2542.06	5029.98	2316.24	3596	gi|32453804|ref|NP_861586.1|	1080.9	0	NADH dehydrogenase subunit 5 [Andrias davidianus] >gi|32329435|emb|CAD37344.1| NADH dehydrogenase subunit 5 [Andrias davidianus]	sp|P03922|NU5M_XENLA	743	0	NADH-ubiquinone oxidoreductase chain 5 OS=Xenopus laevis GN=mt-nd5 PE=3 SV=1	K03883	0	761	xtr:3283502	NADH-ubiquinone oxidoreductase chain 5 [EC:1.6.5.3]
Unigene446_All	3041.59	2980.32	607.73	1133.36	3461.07	1256.48	2915.06	1488.04	1096.01	1684.24	2277.46	2060.33	1108.72	2903.88	2024.44	843.52	272.49	1081.54	867.39	2045.1	743.81	4496.59	1160.03	1225.2	560	gi|291383383|ref|XP_002708285.1|	305.8	6e-82	PREDICTED: ribosomal protein S14-like [Oryctolagus cuniculus]	sp|P62264|RS14_MOUSE	301	4e-82	40S ribosomal protein S14 OS=Mus musculus GN=Rps14 PE=2 SV=3	K02955	1e-81	301	ptr:462193	small subunit ribosomal protein S14e
Unigene447_All	3032.47	4808.34	1175.73	1681.65	3233.09	1756.26	3274.74	1630	1178.62	1753.7	2358.03	2137.24	979.75	3353.22	2271.74	722.37	286.9	1249.36	646.89	1875.06	1414.36	4077.41	1194.2	1897.42	566	gi|344274643|ref|XP_003409124.1|	266.9	3e-70	PREDICTED: hypothetical protein LOC100657056 [Loxodonta africana]	sp|P62850|RS24_RAT	263	2e-70	40S ribosomal protein S24 OS=Rattus norvegicus GN=Rps24 PE=2 SV=1	K02974	4e-72	270	oaa:100093321	small subunit ribosomal protein S24e
Unigene448_All	3005.92	0	0.44	4.03	5453.65	499.95	272.36	5.8	0	0	2305.62	0	106.15	0	9.18	7.9	0.09	0	5.46	0	0.94	0.1	0.25	131.81	815	--	--	--	--	--	--	--	--	--	--	--	--	--
CL5021.Contig5_All	2851.87	834.14	2130.14	3790.05	2482.68	3067.81	3962.8	2133.9	1039.34	2133.94	5467.06	2947.56	11679	4972.19	2222.23	14846	727.79	219.28	9346.61	2039.43	2344.8	4998.96	1591.54	5006.97	1518	gi|397479373|ref|XP_003810996.1|	757.3	0	PREDICTED: actin, cytoplasmic 1-like [Pan paniscus]	sp|O93400|ACTB_XENLA	754	0	Actin, cytoplasmic 1 OS=Xenopus laevis GN=actb PE=2 SV=1	K05692	0	754	xla:398459	actin beta/gamma 1
Unigene449_All	2762.86	823.86	1537.95	1411.63	2914.54	2433.26	5725.49	2119.47	969.65	2206.94	1568	2912.36	826.19	5046.75	2252.74	331.27	396.53	206.24	1711.03	1550.42	1873.08	4561.14	1481.6	4690.24	887	gi|471393429|ref|XP_004380889.1|	58.5	4e-07	PREDICTED: actin, cytoplasmic 1 isoform 2 [Trichechus manatus latirostris]	sp|P0CG39|POTEJ_HUMAN	58.5	2e-08	POTE ankyrin domain family member J OS=Homo sapiens GN=POTEJ PE=3 SV=1	K05692	6e-08	58.5	tsp:Tsp_08166	actin beta/gamma 1
Unigene450_All	2622.64	1676.22	564.75	1271.08	2767.84	1453.27	2071.13	1170.8	1178.7	1250.97	2299.96	1479.43	1417.78	1686.37	1711.47	1182.04	214.62	650.99	840.39	1828.94	614.15	1884.97	1065.57	1469.96	805	gi|358412267|ref|XP_003582269.1|	55.1	4e-06	PREDICTED: uncharacterized protein LOC100849392 [Bos taurus] >gi|359065663|ref|XP_003586142.1| PREDICTED: uncharacterized protein LOC100848780 [Bos taurus]	sp|P62949|RL41_TAKRU	53.9	4e-07	60S ribosomal protein L41 OS=Takifugu rubripes GN=rpl41 PE=3 SV=1	K02928	6e-07	55.1	bta:100848780	large subunit ribosomal protein L41e
Unigene451_All	2606.92	0	0	5.79	1163.78	6411.95	1.52	1143.1	0	0.37	10089	1.49	72.81	0	5040.55	0	0	0	6.08	0	0	0	2.4	2.95	650	--	--	--	--	--	--	--	--	--	--	--	--	--
Unigene452_All	2557.53	1713	1152.4	1874.72	3661.53	1715.78	3423.04	1719.22	1530.28	1647.32	2197.06	1995.57	1928.45	3449.8	2396.59	1240.16	403.83	1115.93	1065.21	2733.41	1131.24	3298.76	1530.26	1818.76	724	gi|402854322|ref|XP_003891823.1|	420.2	4e-116	PREDICTED: 40S ribosomal protein S8 [Papio anubis]	sp|P62243|RS8_RAT	416	2e-116	40S ribosomal protein S8 OS=Rattus norvegicus GN=Rps8 PE=1 SV=2	K02995	3e-116	417	xtr:549320	small subunit ribosomal protein S8e
CL6889.Contig1_All	2539.81	3729.13	1057.98	2374.18	3742.89	2503.87	2771.88	1498.84	1102.41	1371.18	2366.05	1833.98	1196.63	2478.35	2153.32	836.08	255.75	1356.47	669.34	1820.99	1103.15	3723.29	1088.22	2412.91	380	gi|297279607|ref|XP_002801758.1|	205.3	7e-52	PREDICTED: 60S ribosomal protein L37-like [Macaca mulatta]	sp|P61928|RL37_RAT	200	7e-52	60S ribosomal protein L37 OS=Rattus norvegicus GN=Rpl37 PE=1 SV=2	K02922	1e-51	201	xtr:100135133	large subunit ribosomal protein L37e
Unigene453_All	2513.39	1868.83	702.42	1197.44	3086.57	1239.01	2373.33	1485.68	1131.91	1638.19	2087.63	1847.54	1247.16	2498.31	2127.09	1129.33	433.86	1086.33	722.65	2024.6	748.42	3174.54	1202.71	1115.27	811	gi|470620201|ref|XP_004318392.1|	288.9	1e-76	PREDICTED: 60S ribosomal protein L23 [Tursiops truncatus]	sp|P62832|RL23_RAT	279	6e-75	60S ribosomal protein L23 OS=Rattus norvegicus GN=Rpl23 PE=2 SV=1	K02894	3e-76	285	oaa:100078781	large subunit ribosomal protein L23e
Unigene454_All	2494.15	0	0.21	1.31	3073.51	923.47	1.13	4751.91	0.18	0.18	1818.62	0.77	69.81	0	1995.8	0.58	0.34	0.37	4.34	152.38	0.4	0.1	1.94	1.28	852	gi|71895337|ref|NP_001025783.1|	65.5	3e-09	ovoinhibitor precursor [Gallus gallus] >gi|1708509|sp|P10184.2|IOV7_CHICK RecName: Full=Ovoinhibitor; Flags: Precursor >gi|212485|gb|AAA48994.1| ovoinhibitor [Gallus gallus]	sp|P10184|IOV7_CHICK	90.5	4e-18	Ovoinhibitor OS=Gallus gallus GN=OIH PE=1 SV=2	K06254	1e-09	63.9	tca:100141763	agrin
CL1783.Contig2_All	2485.89	0.23	0	0.29	4432.52	231.31	41.91	3.25	0	0	1186	0	42.18	0	1.37	0.52	0	0	3.23	0	0	0	0	10.86	363	gi|301622521|ref|XP_002940580.1|	61.6	1e-08	PREDICTED: IgGFc-binding protein [Xenopus (Silurana) tropicalis]	--	--	--	--	--	--	--	--	--
CL1783.Contig1_All	2349.49	0.07	0	0.44	5882.58	526.44	17.72	2.44	0.02	0	1695.86	0.05	55.48	0	5.52	0.54	0.14	0	3.44	0	0.03	0	0.02	7	2835	gi|61744178|gb|AAX55672.1|	563.9	1e-158	peptidylaminoacyl-L/D-isomerase precursor, partial [Bombina variegata]	sp|Q9Y6R7|FCGBP_HUMAN	229	2e-59	IgGFc-binding protein OS=Homo sapiens GN=FCGBP PE=1 SV=3	--	--	--	--	--
Unigene455_All	2314.44	242495	4748.08	6898.08	1756.7	3306.85	31818.2	155.61	5207.42	5915.06	1005.78	3239.28	4635.81	23166.1	305.68	5121.18	1723.72	527.42	6321.92	366.12	7258.69	39141.9	853.18	17683.6	732	gi|50428549|dbj|BAD30050.1|	182.6	1e-44	beta globin chain [Ambystoma mexicanum]	sp|P10785|HBB1_TRICR	170	2e-42	Hemoglobin subunit beta-1 OS=Triturus cristatus GN=HBB1 PE=1 SV=1	K13825	2e-37	155	mdo:100019389	hemoglobin subunit epsilon
Unigene456_All	2299.16	0.09	0	0.11	2327.25	146.14	1.28	497.31	0	0	585.46	0.45	44.54	0	533.71	3.54	0	0	1.64	0	0	0	0.25	0.52	816	gi|21396511|dbj|BAC00855.1|	59.3	2e-07	chorionic proteinase inhibitor [Tribolodon hakonensis]	sp|P97430|SLPI_MOUSE	72	1e-12	Antileukoproteinase OS=Mus musculus GN=Slpi PE=2 SV=1	--	--	--	--	--
CL6451.Contig1_All	2221.85	0.2	0	0.49	1103.59	1174.91	0	634.74	0.2	0	1481.21	1.58	33.53	0	2240.21	0	0	0	1.41	0	0	0	2.07	0.71	406	gi|301612549|ref|XP_002935775.1|	53.1	4e-06	PREDICTED: keratin, type II cytoskeletal 5-like [Xenopus (Silurana) tropicalis]	sp|A5A6M8|K2C5_PANTR	201	5e-52	Keratin, type II cytoskeletal 5 OS=Pan troglodytes GN=KRT5 PE=2 SV=1	K07605	1e-56	218	xtr:100489309	type II keratin, basic
Unigene457_All	2215.68	570.94	7255.82	2985.06	2617.29	2869.91	2073.05	2229.4	11077.5	4899.55	1727.85	2193.03	4391.22	1973.38	1847.44	1071.03	346.83	252.22	2886.88	1652.22	5420.97	2377.69	3567.85	2440.2	2297	gi|32453803|ref|NP_861585.1|	789.6	0	NADH dehydrogenase subunit 4 [Andrias davidianus] >gi|32329434|emb|CAD37343.1| NADH dehydrogenase subunit 4 [Andrias davidianus]	sp|Q9ZZ45|NU4M_SQUAC	549	1e-155	NADH-ubiquinone oxidoreductase chain 4 OS=Squalus acanthias GN=MT-ND4 PE=3 SV=1	K03881	2e-156	553	xtr:3283501	NADH-ubiquinone oxidoreductase chain 4 [EC:1.6.5.3]
Unigene458_All	2180.67	1423.03	545.5	1049.56	2071.44	1089.21	1903.88	951.86	655.39	1094.15	1736.68	968.6	845.62	1586.25	1299.79	646.72	193.6	691.24	774.17	1166.55	524.98	1766.76	676.02	1097.48	852	gi|2500399|sp|P79891.1|RS3_AMBME	481.5	2e-134	RecName: Full=40S ribosomal protein S3 >gi|1836060|gb|AAB46849.1| ribosomal protein S3 [Ambystoma mexicanum]	sp|P79891|RS3_AMBME	481	8e-136	40S ribosomal protein S3 OS=Ambystoma mexicanum GN=RPS3 PE=2 SV=1	K02985	1e-132	472	xtr:394724	small subunit ribosomal protein S3e
CL9215.Contig1_All	2156.65	2168.55	653.77	1301.34	1473.6	1473.13	897.64	1231.05	737.29	944.85	1595.94	1386.01	890.35	1354.24	1281.58	817.11	174.03	209.69	679.93	1233.79	645.19	2577.18	640.2	1535.38	769	gi|461179992|gb|AGH15797.1|	236.1	1e-60	cold-induced RNA-binding protein [Pachytriton brevipes]	sp|P60825|CIRBP_RAT	186	6e-47	Cold-inducible RNA-binding protein OS=Rattus norvegicus GN=Cirbp PE=2 SV=1	K13195	2e-47	189	bta:507120	cold-inducible RNA-binding protein
Unigene459_All	2112.79	2228.87	633.68	1392.03	2617.19	1351.52	2520.71	1182.42	1082.95	1280.98	1793.19	1515.06	1294.77	2175.27	1666.02	871.18	240.36	737.34	759.03	1626.34	631.82	2285.89	1004.63	1457.05	872	gi|444726195|gb|ELW66735.1|	263.1	1e-68	Chondroitin sulfate N-acetylgalactosaminyltransferase 2 [Tupaia chinensis]	sp|Q3SZQ6|RL32_BOVIN	256	4e-68	60S ribosomal protein L32 OS=Bos taurus GN=RPL32 PE=2 SV=3	K02912	1e-68	260	gga:416122	large subunit ribosomal protein L32e
CL3051.Contig1_All	2069.41	0.27	0	0.64	1008.21	1431.83	0	1526.06	0	0	1713.25	2.65	25.08	0	3723.93	0	0	0	2.16	0.13	0	0	3.65	1.09	572	gi|327275726|ref|XP_003222623.1|	73.2	7e-12	PREDICTED: keratin, type I cytoskeletal 15-like [Anolis carolinensis]	sp|P05790|FIBH_BOMMO	70.9	4e-14	Fibroin heavy chain OS=Bombyx mori GN=FIBH PE=1 SV=4	K07604	4e-17	87.8	acs:100552862	type I keratin, acidic
Unigene460_All	2064.48	1619.59	429.13	938.05	2358.14	1006.13	1771.8	1132.67	770.51	1214.67	1806.89	1210.61	1064.51	2154.09	1726.26	681.12	246.28	671.77	755.47	1367.31	531.35	2342.09	858.57	958.27	815	gi|440892747|gb|ELR45816.1|	425.2	1e-117	60S ribosomal protein L10, partial [Bos grunniens mutus]	sp|A8D8X1|RL10_SHEEP	423	2e-118	60S ribosomal protein L10 OS=Ovis aries GN=RPL10 PE=2 SV=1	K02866	3e-119	428	ecb:100146244	large subunit ribosomal protein L10e
Unigene461_All	1981.5	1778.08	864.8	345.98	1898.83	791.28	2187.52	2356.32	1008.22	1112.14	1667.48	1629.39	1095.29	2324	2493.35	895.14	716.05	284.1	935.6	1062.94	595.87	2556.57	849.46	1014.27	1036	gi|327281598|ref|XP_003225534.1|	161.4	7e-38	PREDICTED: prothymosin alpha-like [Anolis carolinensis]	sp|Q68F55|PTMAB_XENLA	152	9e-37	Prothymosin alpha-B OS=Xenopus laevis GN=ptma-b PE=3 SV=1	K13784	9e-39	161	acs:100564806	prothymosin alpha
Unigene462_All	1934.22	2124.92	455.99	836.34	1889.94	774.39	1929.37	875.67	483.75	1083.29	1514.59	870.12	627.06	1673.16	1145.55	459.48	94.09	481.41	588.59	876.09	499.99	1904.65	584.92	669.18	1236	gi|132984|sp|P15126.2|RL5B_XENLA	513.5	9e-144	RecName: Full=60S ribosomal protein L5-B >gi|214673|gb|AAA49939.1| L5b ribosomal protein [Xenopus laevis]	sp|P15126|RL5B_XENLA	513	3e-145	60S ribosomal protein L5-B OS=Xenopus laevis GN=rpl5-b PE=2 SV=2	K02932	4e-144	511	xtr:394476	large subunit ribosomal protein L5e
Unigene463_All	1924.76	2035.81	1260.13	1935.64	1949.83	1666.23	2187.7	807.42	711.26	1032.6	1403.87	1023.17	983.58	1717.52	1185.14	592.05	199.96	601.9	537.63	1053.33	1109.05	2115.04	716.62	1854.2	471	gi|402912329|ref|XP_003918721.1|	235	8e-61	PREDICTED: 60S ribosomal protein L35a [Papio anubis] >gi|426343490|ref|XP_004038335.1| PREDICTED: 60S ribosomal protein L35a [Gorilla gorilla gorilla]	sp|Q5R8K6|RL35A_PONAB	221	4e-58	60S ribosomal protein L35a OS=Pongo abelii GN=RPL35A PE=3 SV=1	K02917	3e-60	230	mcc:711011	large subunit ribosomal protein L35Ae
Unigene464_All	1920.84	4203.72	931.55	1725.75	3519.9	1711.01	2926.49	1623.89	1528.56	1599.6	1776.8	1868.07	1355.78	2814.64	1895.7	974.8	432.73	1153.25	700.04	2460.86	917.03	3637.67	1432.73	1777.34	583	gi|395519315|ref|XP_003763796.1|	225.3	1e-57	PREDICTED: uncharacterized protein LOC100933212 [Sarcophilus harrisii]	sp|P83883|RL36A_RAT	219	3e-57	60S ribosomal protein L36a OS=Rattus norvegicus GN=Rpl36a PE=1 SV=2	K02929	3e-58	224	mdo:100619384	large subunit ribosomal protein L44e
CL6684.Contig1_All	1903.41	0	0.18	1.78	3584.56	163.09	181.93	4.82	0.15	0.16	834.81	0	59.29	2.15	1.78	6.65	0	2.07	3.12	0.15	0	0.17	0.14	102.22	526	--	--	--	--	--	--	--	--	--	--	--	--	--
Unigene465_All	1884.03	0.17	0.07	1.16	2471.16	223.36	50.47	3.27	0	0	1052.95	0	31.46	0	3.46	0.81	0	0	1.46	0	0.13	0	0.21	12.59	1282	gi|321456818|gb|EFX67917.1|	55.1	9e-06	hypothetical protein DAPPUDRAFT_115053 [Daphnia pulex]	sp|Q54GV8|Y8625_DICDI	53.1	1e-06	Uncharacterized transmembrane protein DDB_G0289901 OS=Dictyostelium discoideum GN=DDB_G0289901 PE=4 SV=1	--	--	--	--	--
CL600.Contig3_All	1870.74	681.93	739.18	703.82	1744.3	1067.71	1100.3	1005.87	762.09	1898.11	1373.87	903.71	226.06	1337.61	1358.26	102.81	278.26	380.84	564.21	1863.73	725.13	1512.05	1500.06	1050.99	1340	gi|4115750|dbj|BAA36506.1|	573.9	6e-162	ADP/ATP translocase [Glandirana rugosa] >gi|4115763|dbj|BAA36511.1| ADP/ATP translocase [Glandirana rugosa] >gi|4115765|dbj|BAA36512.1| ADP/ATP translocase [Glandirana rugosa] >gi|4115767|dbj|BAA36513.1| ADP/ATP translocase [Glandirana rugosa]	sp|Q09073|ADT2_RAT	567	2e-161	ADP/ATP translocase 2 OS=Rattus norvegicus GN=Slc25a5 PE=1 SV=3	K05863	8e-161	567	rno:25176	solute carrier family 25 (mitochondrial adenine nucleotide translocator), member 4/5/6/31
Unigene466_All	1847.59	0.14	0	0.32	4141.51	209.3	31.21	2.17	0	0	896.98	0	40.25	0	2.97	0.9	0.19	0	2.15	0	0.08	0	0.07	8.35	2906	gi|148230589|ref|NP_001082761.1|	426	5e-117	tectorin alpha, gene 2 precursor [Xenopus laevis] >gi|34148027|gb|AAQ62573.1| ID14 [Xenopus laevis]	sp|O75443|TECTA_HUMAN	301	7e-81	Alpha-tectorin OS=Homo sapiens GN=TECTA PE=1 SV=3	K06826	7e-33	143	isc:IscW_ISCW013475	nidogen (entactin)
Unigene467_All	1846.99	1506.93	246.48	578.31	1695.02	496.34	1748.8	721.5	509.31	1132.99	1491.36	1043.9	642.34	1318.93	1113.19	589.73	170.28	372.08	548.99	1069.36	302.97	1390.21	541.7	438.41	559	gi|390350318|ref|XP_782030.3|	237.7	2e-61	PREDICTED: 40S ribosomal protein S26-like [Strongylocentrotus purpuratus]	sp|P62856|RS26_RAT	213	2e-55	40S ribosomal protein S26 OS=Rattus norvegicus GN=Rps26 PE=3 SV=3	K02976	3e-62	237	spu:576654	small subunit ribosomal protein S26e
Unigene468_All	1845.87	4787.8	1033.79	1761.53	2085.52	2085.11	2064.9	946.15	762.49	1002.25	1265.65	1000.44	704.21	1958.05	1213.57	401.2	179.5	801.1	510.07	1153.73	1045.34	2395.51	810.66	2657.06	884	gi|45384350|ref|NP_990653.1|	188.7	3e-46	60S acidic ribosomal protein P1 [Gallus gallus] >gi|133048|sp|P18660.1|RLA1_CHICK RecName: Full=60S acidic ribosomal protein P1	sp|P18660|RLA1_CHICK	188	1e-47	60S acidic ribosomal protein P1 OS=Gallus gallus GN=RPLP1 PE=3 SV=1	K02942	4e-47	188	mgp:100538422	large subunit ribosomal protein LP1
CL3483.Contig2_All	1804.11	0	0.69	2.68	4368.77	729.27	8.86	210.59	0.17	0	12837.5	14.46	46.33	0.17	19234.1	0.18	0.32	0	4.61	0.16	1.23	0.65	16.5	0.84	894	gi|466050230|ref|XP_004278194.1|	59.3	2e-07	PREDICTED: mucin-2 [Orcinus orca]	sp|Q02817|MUC2_HUMAN	117	3e-26	Mucin-2 OS=Homo sapiens GN=MUC2 PE=1 SV=2	K10955	7e-26	118	hsa:4583	intestinal mucin-2
Unigene469_All	1799.57	367.7	625.95	348.25	1782.59	973.77	484.69	2082.57	403.8	403.79	1461.14	340.13	206.94	789.77	1946.55	112.64	173.45	126.08	328.5	681.49	643.53	763.85	451.07	618.39	2230	gi|327261224|ref|XP_003215431.1|	402.1	6e-110	PREDICTED: 14-3-3 protein theta-like [Anolis carolinensis]	sp|Q5ZMD1|1433T_CHICK	400	6e-111	14-3-3 protein theta OS=Gallus gallus GN=YWHAQ PE=1 SV=1	K06630	2e-112	407	ptr:470302	tyrosine 3-monooxygenase/tryptophan 5-monooxygenase activation protein
Unigene470_All	1795.69	1922.08	559.45	854.55	1455.95	914.61	1908.97	1063.04	687.37	1067.28	1545.81	1052.76	707.91	1444.63	1234.14	547.54	234.02	562.36	785.83	1035.4	606.35	1648.99	675.12	1037.76	1627	gi|147902645|ref|NP_001080730.1|	580.5	9e-164	ribosomal protein SA [Xenopus laevis] >gi|28277316|gb|AAH46271.1| Lamr1-prov protein [Xenopus laevis]	sp|Q3ZM03|RSSA_XENLA	574	2e-163	40S ribosomal protein SA OS=Xenopus laevis GN=rpsa PE=1 SV=1	K02998	1e-164	580	xla:380422	small subunit ribosomal protein SAe
CL7631.Contig2_All	1767.15	2012.46	734.99	1500.57	2340.23	1411.43	2092.04	950.03	867.06	971.09	1486.95	1360.36	923.61	2261.07	1409.82	638.18	204.77	1095.18	603.47	1545.18	716.15	2484.16	829.61	1566.89	660	gi|31560385|ref|NP_062621.2|	302.8	8e-81	60S ribosomal protein L21 [Mus musculus] >gi|37231655|gb|AAH58459.1| Ribosomal protein L21 [Rattus norvegicus] >gi|55778719|gb|AAH86441.1| Ribosomal protein L21 [Rattus norvegicus] >gi|56541050|gb|AAH86905.1| Ribosomal protein L21 [Mus musculus] >gi|56541064|gb|AAH86935.1| Ribosomal protein L21 [Mus musculus] >gi|56541094|gb|AAH86904.1| Ribosomal protein L21 [Mus musculus] >gi|59808693|gb|AAH8958…	sp|P46778|RL21_HUMAN	302	5e-82	60S ribosomal protein L21 OS=Homo sapiens GN=RPL21 PE=1 SV=2	K02889	1e-81	302	rno:100361811	large subunit ribosomal protein L21e
Unigene471_All	1753.43	1446.64	394.95	889.58	1888.67	955.8	1404.28	959.94	730.36	948.18	1418.52	1163.59	763.38	1468.17	1192.32	695.77	221.45	745.88	492.12	1156.17	428.99	1992.07	693.17	851.51	980	gi|465995063|gb|EMP39648.1|	526.9	5e-148	40S ribosomal protein S3a, partial [Chelonia mydas]	sp|Q642T2|RS3A_XENTR	525	5e-149	40S ribosomal protein S3a OS=Xenopus tropicalis GN=rps3a PE=2 SV=3	K02984	2e-148	525	xtr:493437	small subunit ribosomal protein S3Ae
CL1480.Contig1_All	1706.11	1546.59	425.86	626.11	1378.04	715.26	1532.21	821.16	506.95	863.62	1401.29	892.21	503.21	1208.92	1038.31	395.42	148.94	482.34	527.91	830.52	417.17	1447.36	563.41	665.66	1142	gi|52345800|ref|NP_001004946.1|	647.9	0	guanine nucleotide binding protein (G protein), beta polypeptide 2-like 1 [Xenopus (Silurana) tropicalis] >gi|49523265|gb|AAH75435.1| guanine nucleotide binding protein (G protein), beta polypeptide [Xenopus (Silurana) tropicalis] >gi|89272693|emb|CAJ83114.1| guanine nucleotide binding protein (G protein), beta polypeptide 2-like 1 [Xenopus (Silurana) tropicalis] >gi|187469625|gb|AAI66955.1| guan…	sp|P63245|GBLP_RAT	645	0	Guanine nucleotide-binding protein subunit beta-2-like 1 OS=Rattus norvegicus GN=Gnb2l1 PE=1 SV=3	K14753	0	647	xtr:448353	guanine nucleotide-binding protein subunit beta-2-like 1 protein
Unigene472_All	1654.22	2036.09	504.57	858.41	1831.2	915.04	1637.15	789.87	579.27	834.31	1227.76	1072.59	584.98	1628.61	1059.47	509.82	177.44	573.31	515.48	972.84	481.57	1878.57	639.16	1001.74	954	gi|449283666|gb|EMC90271.1|	374.4	4e-102	40S ribosomal protein S7, partial [Columba livia]	sp|P62083|RS7_RAT	369	7e-102	40S ribosomal protein S7 OS=Rattus norvegicus GN=Rps7 PE=1 SV=1	K02993	4e-102	371	tgu:100190561	small subunit ribosomal protein S7e
Unigene473_All	1641.89	90.93	175.59	431.06	1525.16	967.21	1456.14	1101.96	165.86	149.72	1101.69	118.97	199.47	999.97	1367.59	91.5	147.18	39.84	307.08	150.88	194.64	317.8	200.77	1631.03	964	gi|148235777|ref|NP_001079041.1|	82	4e-14	galectin 4 [Xenopus laevis] >gi|27884291|dbj|BAC55882.1| galectin family xgalectin-IIb [Xenopus laevis] >gi|51895821|gb|AAH81109.1| Lgals4-A-prov protein [Xenopus laevis]	sp|Q8K419|LEG4_MOUSE	152	1e-36	Galectin-4 OS=Mus musculus GN=Lgals4 PE=1 SV=2	K10091	1e-41	170	xla:373570	galectin-4
Unigene474_All	1592.67	1532.85	320.97	554.99	1518.1	696.88	1232.17	884.87	642.68	710.92	1318.52	747.87	538.61	1135.13	1257.69	421.69	127.96	529.5	683.32	814.31	378.73	1323.18	604.97	548.56	1143	gi|405960081|gb|EKC26031.1|	204.1	2e-115	60S acidic ribosomal protein P0 [Crassostrea gigas]	sp|Q9DG68|RLA0_RANSY	315	2e-85	60S acidic ribosomal protein P0 OS=Rana sylvatica GN=RPLP0 PE=2 SV=1	K02941	1e-86	320	xtr:394664	large subunit ribosomal protein LP0
Unigene475_All	1561	1134	470.07	860.04	1956.49	957.28	1468.82	857.01	636.78	827.68	1159.45	1179.23	696.54	1635.24	1101.34	409.7	178.66	570.4	544.69	1190.58	534.87	2225.37	697.98	1014.04	752	gi|327271399|ref|XP_003220475.1|	410.6	3e-113	PREDICTED: 60S ribosomal protein L10a-like [Anolis carolinensis]	sp|P62907|RL10A_RAT	409	3e-114	60S ribosomal protein L10a OS=Rattus norvegicus GN=Rpl10a PE=1 SV=2	K02865	5e-114	410	acs:100554553	large subunit ribosomal protein L10Ae
Unigene476_All	1545.72	1351.75	604.52	856.55	1372.57	864.88	1585.27	724.33	631.31	980.25	1239.11	944.78	578.96	1498.37	1038.14	417.64	184.08	467.55	650.64	1022.46	527.9	1875.83	546.21	986.18	1421	gi|224062820|ref|XP_002200110.1|	672.9	0	PREDICTED: 60S ribosomal protein L4 [Taeniopygia guttata]	sp|Q58DW0|RL4_BOVIN	661	0	60S ribosomal protein L4 OS=Bos taurus GN=RPL4 PE=2 SV=3	K02930	0	672	tgu:100233145	large subunit ribosomal protein L4e
Unigene477_All	1517.24	0.93	98.9	3585.81	6689.28	11399.5	3797.95	733.03	717.67	227.26	1028.07	40.32	1429.91	1634.28	4611.39	279.75	30.65	32.73	4929.71	125.51	238.31	91.7	548.37	3421.81	6059	gi|82175621|sp|Q9YIB4.1|CO1A1_CYNPY	191.8	4e-46	RecName: Full=Collagen alpha-1(I) chain; AltName: Full=Alpha-1 type I collagen; Flags: Precursor >gi|4140029|dbj|BAA36973.1| alpha 1 type I collagen [Cynops pyrrhogaster]	sp|Q9YIB4|CO1A1_CYNPY	2850	0	Collagen alpha-1(I) chain OS=Cynops pyrrhogaster GN=COL1A1 PE=2 SV=1	K06236	0	2738	xla:380515	collagen, type I/II/III/V/XI, alpha
Unigene478_All	1490.23	1411.48	370.42	683.13	1444.88	754.22	1289.85	834.65	516.68	890.21	1317.15	824.22	530.79	1359.87	1004.38	470.33	178.58	590.29	601.02	889.67	367.09	1671.74	530.43	682.01	1563	gi|465990854|gb|EMP38506.1|	755.4	0	Elongation factor 1-gamma [Chelonia mydas]	sp|P26642|EF1GA_XENLA	728	0	Elongation factor 1-gamma-A OS=Xenopus laevis GN=eef1g-a PE=1 SV=1	K03233	0	729	xla:379456	elongation factor 1-gamma
Unigene479_All	1437.83	537.61	1036.13	585.21	2316.4	993.64	3121.06	781.01	833.13	754.47	772.34	2194.41	627.47	2998.51	1192.49	196.06	275.18	377.67	730.1	1236.97	1197.77	3089.01	813.52	2451.07	1233	gi|207318|gb|AAA42246.1|	84.3	1e-14	thymosin beta-4 precursor, partial [Rattus norvegicus]	sp|P20065|TYB4_MOUSE	82.4	2e-15	Thymosin beta-4 OS=Mus musculus GN=Tmsb4x PE=1 SV=1	K05764	1e-14	81.6	bta:100137883	thymosin, beta 4
Unigene480_All	1433.81	2118.1	448.24	870.06	1774.26	846.61	1752.04	726.4	644.54	815.72	1254.8	1047.86	653.56	1645.67	1081.86	568.44	143.55	732.34	470.01	969.42	491.76	1898.58	605.89	1008.51	1185	gi|126304765|ref|XP_001366584.1|	391.7	3e-107	PREDICTED: 60S ribosomal protein L13-like [Monodelphis domestica]	sp|P26373|RL13_HUMAN	389	5e-108	60S ribosomal protein L13 OS=Homo sapiens GN=RPL13 PE=1 SV=4	K02873	5e-108	391	mdo:100019313	large subunit ribosomal protein L13e
Unigene481_All	1419.37	1517.59	399	875.24	1576.96	945.54	1188.33	681.58	554.49	763.5	980.21	904.26	630.99	1359.88	939.55	385.58	203.29	523.03	466.16	854.82	439.77	1902.64	533.49	987.35	1117	gi|327283014|ref|XP_003226237.1|	380.2	1e-103	PREDICTED: 60S ribosomal protein L13a-like [Anolis carolinensis]	sp|P40429|RL13A_HUMAN	373	4e-103	60S ribosomal protein L13a OS=Homo sapiens GN=RPL13A PE=1 SV=2	K02872	1e-104	380	acs:100561127	large subunit ribosomal protein L13Ae
Unigene482_All	1408.58	1910.45	394.21	1284.64	1313.67	1294.61	1042.44	847.28	605.64	829.32	1149.8	1090.58	858.86	1140.83	1018.83	703.48	130.57	181.4	607.89	984.38	495.28	2229.87	541.74	1289.2	505	--	--	--	--	--	--	--	--	--	--	--	--	--
Unigene483_All	1394.34	158467	2483.31	4580.7	1223.92	2462.67	21154.1	101.04	3463.05	3736.48	645.42	2083.99	2848.35	16156	228.49	3180.52	1024.27	451.94	3828.95	241.66	5111.59	26656	577.86	11656.4	666	gi|213866|gb|AAA49613.1|	204.1	4e-51	minor alpha-globin chain, partial [Pleurodeles waltl]	sp|P06640|HBA2_PLEWA	202	4e-52	Hemoglobin subunit alpha-2 (Fragment) OS=Pleurodeles waltl PE=2 SV=1	K13822	6e-35	147	bta:512439	hemoglobin subunit alpha
CL2061.Contig1_All	1390.76	291.09	1421.4	8140.24	991.41	2760.9	1938.8	1238.39	3505.31	1284.48	6529.1	1558.34	19958.6	1051.58	989.9	32020.5	346.85	147.47	15379.7	1238.32	1781.31	1222.87	766.47	1318.16	1377	gi|46048961|ref|NP_989636.1|	604	6e-171	glyceraldehyde-3-phosphate dehydrogenase [Gallus gallus] >gi|2506442|sp|P00356.3|G3P_CHICK RecName: Full=Glyceraldehyde-3-phosphate dehydrogenase; Short=GAPDH; AltName: Full=Peptidyl-cysteine S-nitrosylase GAPDH >gi|4105596|gb|AAD02474.1| glyceraldehyde-3-phosphate dehydrogenase [Gallus gallus]	sp|P00356|G3P_CHICK	603	2e-172	Glyceraldehyde-3-phosphate dehydrogenase OS=Gallus gallus GN=GAPDH PE=2 SV=3	K00134	8e-172	603	mgp:100303685	glyceraldehyde 3-phosphate dehydrogenase [EC:1.2.1.12]
Unigene484_All	1387.09	0	0.3	0.71	823.79	948.36	0.49	463.88	0.1	0	1096.65	1.31	18.76	0	1843.25	0	0	0	0.71	0.02	0	0	1.58	0.75	3523	gi|307207075|gb|EFN84884.1|	64.7	4e-08	Protein diaphanous [Harpegnathos saltator]	sp|O70133|DHX9_MOUSE	115	7e-25	ATP-dependent RNA helicase A OS=Mus musculus GN=Dhx9 PE=1 SV=2	K07605	5e-27	124	xtr:100489309	type II keratin, basic
Unigene485_All	1371.48	1601.1	627.78	1029.34	1808.82	1027.96	1351.9	817.55	530.88	785.99	1001.79	922.94	602.39	1538.43	1063.03	446.92	226.97	717.68	437.06	931.38	645.82	1943.79	580.24	1097.91	727	gi|41054351|ref|NP_956018.1|	272.3	1e-71	60S ribosomal protein L27 [Danio rerio] >gi|47117189|sp|Q7ZV82.3|RL27_DANRE RecName: Full=60S ribosomal protein L27 >gi|28374428|gb|AAH45965.1| Ribosomal protein L27 [Danio rerio] >gi|182888798|gb|AAI64223.1| Rpl27 protein [Danio rerio]	sp|Q7ZV82|RL27_DANRE	272	6e-73	60S ribosomal protein L27 OS=Danio rerio GN=rpl27 PE=2 SV=3	K02901	2e-72	272	dre:325618	large subunit ribosomal protein L27e
Unigene486_All	1366.48	1741.15	515.38	1033.6	1375.44	896.48	1611.54	671.26	660.79	919.07	1043.66	775.77	662.92	1518.49	894.03	467.05	173.67	392.83	701.97	856.89	530.99	1667.7	567.94	961.89	693	gi|395537564|ref|XP_003770768.1|	344.7	2e-93	PREDICTED: 40S ribosomal protein S10-like, partial [Sarcophilus harrisii]	sp|P46783|RS10_HUMAN	336	3e-92	40S ribosomal protein S10 OS=Homo sapiens GN=RPS10 PE=1 SV=1	K02947	2e-92	338	oaa:100090157	small subunit ribosomal protein S10e
CL1457.Contig3_All	1321.9	501.6	815.93	674.7	1396.04	827.02	818.31	764.31	866.9	1688.02	1310.02	804.23	712.71	1645.67	1052.85	622.9	392.08	197.66	912.73	1315.55	854.27	1693.89	651.78	855.65	2436	gi|126352614|ref|NP_001075407.1|	1359	0	heat shock protein HSP 90-beta [Equus caballus] >gi|306922429|ref|NP_001182462.1| uncharacterized protein LOC702293 [Macaca mulatta] >gi|68568728|sp|Q9GKX8.3|HS90B_HORSE RecName: Full=Heat shock protein HSP 90-beta >gi|75075807|sp|Q4R4T5.1|HS90B_MACFA RecName: Full=Heat shock protein HSP 90-beta >gi|37142918|gb|AAQ88393.1| heat shock protein 90 [Equus caballus]	sp|Q4R4T5|HS90B_MACFA	1358	0	Heat shock protein HSP 90-beta OS=Macaca fascicularis GN=Hsp90ab1 PE=2 SV=1	K04079	0	1363	ptr:737497	molecular chaperone HtpG
CL6954.Contig1_All	1314.43	660.49	402.23	721.12	1438.35	914.08	722.42	910.55	617.01	982.99	1285.33	663.26	419.77	1011.55	1091.65	375.72	207.73	401.11	620.67	1107.62	406.39	867.03	562.23	832.79	5637	gi|345310641|ref|XP_001515708.2|	1657.9	0	PREDICTED: elongation factor 2 [Ornithorhynchus anatinus]	sp|P05197|EF2_RAT	1650	0	Elongation factor 2 OS=Rattus norvegicus GN=Eef2 PE=1 SV=4	K03234	0	1672	oaa:100085359	elongation factor 2
Unigene487_All	1256.26	1335.71	454.13	916.77	1607.46	858.84	1217.4	800.53	641.17	822.65	1054.14	1041.54	630.43	1575.25	1063.99	529.88	126.58	531.52	630.07	948.14	541.55	2035.96	625.03	796.86	925	gi|226372556|gb|ACO51903.1|	431	3e-119	60S ribosomal protein L7 [Rana catesbeiana]	sp|Q5ZJ56|RL7_CHICK	413	2e-115	60S ribosomal protein L7 OS=Gallus gallus GN=RPL7 PE=2 SV=1	K02937	4e-119	427	mdo:100028288	large subunit ribosomal protein L7e
Unigene488_All	1208.53	1247.77	552.85	767.42	1423.05	766.61	1279.48	728.22	493.25	723.65	1017.96	990.29	542.98	1242.85	1028.03	431.97	153.39	459.88	434.86	746.75	524.78	1420.7	508.13	823.8	1490	gi|327280822|ref|XP_003225150.1|	453.8	1e-125	PREDICTED: 60S ribosomal protein L6-like [Anolis carolinensis]	sp|Q02878|RL6_HUMAN	412	1e-114	60S ribosomal protein L6 OS=Homo sapiens GN=RPL6 PE=1 SV=3	K02934	1e-126	453	acs:100553461	large subunit ribosomal protein L6e
CL5565.Contig2_All	1205.48	0	0.11	1.6	2889.42	262.13	45.61	3.46	0	0	708.37	0	34.39	0	2.67	3.05	0	0	3.11	0	0.53	0	0	20.72	812	gi|342184652|emb|CCC94134.1|	61.6	5e-08	putative RNA-binding protein, partial [Trypanosoma congolense IL3000]	sp|P18165|LORI_MOUSE	92	1e-18	Loricrin OS=Mus musculus GN=Lor PE=2 SV=2	K10385	5e-18	92	rno:502541	loricrin
Unigene489_All	1186.26	946.97	322.65	669.88	1377.24	640.53	1086.82	661.73	551.49	900.11	984.68	807.44	533.5	1088.53	839.36	456.22	93.59	648.37	391.1	711.74	314.28	1486.79	524.07	599.44	1455	gi|148226660|ref|NP_001080171.1|	480.7	8e-134	ribosomal protein S6 [Xenopus laevis] >gi|27735388|gb|AAH41281.1| Rps6-prov protein [Xenopus laevis]	sp|P39017|RS6_XENLA	479	7e-135	40S ribosomal protein S6 OS=Xenopus laevis GN=rps6 PE=2 SV=1	K02991	1e-134	480	xla:379863	small subunit ribosomal protein S6e
Unigene490_All	1167.99	947.72	441.84	943.95	1328.48	849.12	1225.94	627.84	557.93	875.22	939	738.5	607.43	1152.6	860.37	404.79	118.53	427.13	339.39	765.53	467.45	1441.71	516.88	825.42	914	gi|465967696|gb|EMP31499.1|	521.5	2e-146	60S ribosomal protein L8, partial [Chelonia mydas]	sp|Q6PBF0|RL8_XENTR	519	4e-147	60S ribosomal protein L8 OS=Xenopus tropicalis GN=rpl8 PE=2 SV=3	K02938	3e-147	521	tgu:100190564	large subunit ribosomal protein L8e
Unigene491_All	1154.97	1039.94	462.36	920.74	1139.2	875.75	1147.51	560.49	451.93	596.71	912.82	656.03	523.08	1001.03	775.14	380.87	141.86	380.11	472.04	675.35	498.97	1438.01	453.74	880.44	780	gi|57101324|ref|XP_533877.1|	352.8	1e-95	PREDICTED: 60S ribosomal protein L18a isoform 1 [Canis lupus familiaris] >gi|335282899|ref|XP_003123559.2| PREDICTED: 60S ribosomal protein L18a-like isoform 1 [Sus scrofa] >gi|335282901|ref|XP_003354185.1| PREDICTED: 60S ribosomal protein L18a-like isoform 2 [Sus scrofa] >gi|335282903|ref|XP_003354186.1| PREDICTED: 60S ribosomal protein L18a-like isoform 3 [Sus scrofa] >gi|335282905|ref|XP_00335…	sp|Q02543|RL18A_HUMAN	351	9e-97	60S ribosomal protein L18a OS=Homo sapiens GN=RPL18A PE=1 SV=2	K02882	2e-97	355	ssc:100520891	large subunit ribosomal protein L18Ae
Unigene492_All	1141.44	1001.08	374.9	839.41	1342.24	646.85	1362.5	571.09	446.16	634.72	913.71	845.96	536.61	1143.39	963.33	389.12	110.82	395.49	419.19	745.66	390.73	1402.48	481.99	685.31	586	gi|432110945|gb|ELK34419.1|	302.8	6e-81	Phosphatidylinositol-4-phosphate 3-kinase C2 domain-containing subunit alpha [Myotis davidii]	sp|P49393|RS13_XENLA	299	3e-81	40S ribosomal protein S13 OS=Xenopus laevis GN=rps13 PE=3 SV=2	K02953	1e-80	299	xtr:549356	small subunit ribosomal protein S13e
Unigene493_All	1139.12	0	0.15	0.73	501.01	543.55	0.13	346.52	0	0	741.5	0.48	11.48	0	1106.94	0	0	0	0.25	0	0	0	0.69	0.57	619	gi|345308737|ref|XP_001521382.2|	70.1	8e-11	PREDICTED: hypothetical protein LOC100092878 [Ornithorhynchus anatinus]	sp|Q6EIY9|K2C1_CANFA	118	8e-27	Keratin, type II cytoskeletal 1 OS=Canis familiaris GN=KRT1 PE=2 SV=1	K07605	3e-30	131	oaa:100092878	type II keratin, basic
Unigene494_All	1104.28	0	0	0.2	579.44	824.25	0.72	1210.12	0	0	283.78	0.33	21.03	0	504.67	0	0	0	1.33	0	0	0	0.78	0.97	476	gi|383851036|ref|XP_003701059.1|	56.2	5e-07	PREDICTED: LOW QUALITY PROTEIN: DNA replication licensing factor MCM8-like [Megachile rotundata]	sp|O70556|SPR2E_MOUSE	54.3	1e-07	Small proline-rich protein 2E OS=Mus musculus GN=Sprr2e PE=2 SV=1	K04533	8e-07	53.1	mdo:100015315	huntingtin
Unigene495_All	1101.81	864.01	320.56	700.7	1183.57	696.86	929.25	507.03	394.78	602.24	848.04	607.91	420.7	864.23	696.01	418.7	160.19	362.53	390.33	603.63	344.44	1145.71	386.71	639.5	968	gi|47605966|sp|P61368.2|RL15_HYDAT	414.8	3e-114	RecName: Full=60S ribosomal protein L15 >gi|47606022|sp|Q7T3N9.3|RL15_CARAU RecName: Full=60S ribosomal protein L15 >gi|31322602|gb|AAP35250.1| ribosomal protein L15 [Carassius auratus] >gi|45643045|gb|AAS72415.1| ribosomal protein L15 [Hydra vulgaris]	sp|P61368|RL15_HYDVU	414	1e-115	60S ribosomal protein L15 OS=Hydra vulgaris GN=RPL15 PE=2 SV=2	K02877	2e-114	412	ssc:100620094	large subunit ribosomal protein L15e
Unigene496_All	1053.98	1278.4	346.57	681.76	1535.98	699.82	1512.3	565.51	479.55	858.22	862.06	774.83	657.85	1337.2	934.66	457.03	140.95	483.08	394.27	838.58	446.45	1509.67	523.22	831.46	699	gi|52346074|ref|NP_001005084.1|	245.7	1e-63	ribosomal protein S25 [Xenopus (Silurana) tropicalis] >gi|147901123|ref|NP_001086475.1| ribosomal protein S25 [Xenopus laevis] >gi|49670424|gb|AAH75187.1| MGC82151 protein [Xenopus laevis] >gi|50370198|gb|AAH77007.1| ribosomal protein S25 [Xenopus (Silurana) tropicalis]	sp|Q6Q311|RS25_SHEEP	238	7e-63	40S ribosomal protein S25 OS=Ovis aries GN=RPS25 PE=2 SV=1	K02975	2e-64	245	xtr:448660	small subunit ribosomal protein S25e
CL1564.Contig1_All	1046.02	0.81	1.01	0.23	575.38	187.46	1.11	730.43	0.15	1.18	497.31	6.31	11.41	114.37	536.52	1.11	23.23	0.12	4.43	0.01	1.67	1.02	0.9	1.81	4804	gi|344278152|ref|XP_003410860.1|	945.7	0	PREDICTED: ovostatin-like [Loxodonta africana]	sp|P20740|OVOS_CHICK	857	0	Ovostatin OS=Gallus gallus PE=1 SV=3	K03910	0	855	gga:418251	alpha-2-macroglobulin
CL5814.Contig2_All	1029.07	506.16	325.16	413.37	896.82	501.24	873.51	590.45	244.03	663.47	798.06	508.79	176.02	799.71	727.66	105.58	117.76	247.1	344.34	673.48	252.34	872.45	379.96	439.43	1584	gi|148228673|ref|NP_001080341.1|	799.3	0	ribosomal protein L3 [Xenopus laevis] >gi|27769202|gb|AAH42242.1| Rpl3-prov protein [Xenopus laevis]	sp|P39023|RL3_HUMAN	780	0	60S ribosomal protein L3 OS=Homo sapiens GN=RPL3 PE=1 SV=2	K02925	0	799	xla:380033	large subunit ribosomal protein L3e
Unigene497_All	1025.32	1332.13	190.04	523.92	1206.92	533.38	1101.1	595.96	423.59	504.26	809.77	688.1	560.31	916.81	769.63	336.34	51.3	649.07	235.89	642.05	277.81	1326.6	510.83	530.96	608	gi|88909649|sp|P84175.2|RS12_CHICK	262.3	1e-68	RecName: Full=40S ribosomal protein S12	sp|P46405|RS12_PIG	262	4e-70	40S ribosomal protein S12 OS=Sus scrofa GN=RPS12 PE=2 SV=2	K02951	1e-69	262	gga:421698	small subunit ribosomal protein S12e
Unigene498_All	1011.28	286.32	1410.57	551.68	916.2	884.56	779.29	1052.06	783.62	518.23	626.13	680.86	170.01	949.96	879.19	74.72	354.44	69.28	441.92	1055.85	1209.01	854.1	1341.17	941.88	834	--	--	--	--	--	--	--	--	--	--	--	--	--
Unigene499_All	1008.28	733.8	205.27	985.62	899.9	866.72	1084.08	691.23	665.57	909.03	1239.99	1453.23	2023.87	966.79	887.72	2486.62	250.09	155.78	1645.78	1238.74	164.14	535.4	622.4	833.79	2309	gi|386781556|ref|NP_114185.3|	381.7	9e-104	DNA-binding protein A [Rattus norvegicus] >gi|6166111|sp|Q62764.1|DBPA_RAT RecName: Full=DNA-binding protein A; AltName: Full=Cold shock domain-containing protein A; AltName: Full=Muscle Y-box protein YB2; AltName: Full=RYB-A; AltName: Full=Y-box-binding protein A >gi|1101884|gb|AAB60520.1| YB2 [Rattus norvegicus] >gi|1589174|prf||2210343A nicotinic acetylcholine receptor repressor	sp|Q62764|DBPA_RAT	381	3e-105	DNA-binding protein A OS=Rattus norvegicus GN=Csda PE=2 SV=1	K06099	1e-103	378	rno:83807	cold shock domain protein A
Unigene500_All	1004.43	903.12	373.3	782.65	1311.94	748.47	1043.82	603.51	446.25	628.63	871.81	723.08	562.49	1095.36	864.35	409.03	79.92	442.75	343.21	776.74	432.02	1302.74	464.18	723.1	593	gi|296480924|tpg|DAA23039.1|	288.1	1e-76	TPA: ribosomal protein L26-like [Bos taurus]	sp|P61255|RL26_MOUSE	287	1e-77	60S ribosomal protein L26 OS=Mus musculus GN=Rpl26 PE=2 SV=1	K02898	4e-79	293	gga:396400	large subunit ribosomal protein L26e
Unigene501_All	986.9	1068.32	239.04	569.95	1388.19	602.71	1165.12	618.46	429.77	597.99	815.92	736.02	565.72	1153.89	818.34	320.58	130.97	466.9	249.32	732.18	341.62	1586.98	496.46	643.04	619	gi|431897139|gb|ELK06401.1|	232.3	1e-59	60S ribosomal protein L34, partial [Pteropus alecto]	sp|P49207|RL34_HUMAN	230	2e-60	60S ribosomal protein L34 OS=Homo sapiens GN=RPL34 PE=1 SV=3	K02915	7e-60	230	xtr:448684	large subunit ribosomal protein L34e
CL4062.Contig2_All	986.42	1717.73	1015.94	828.49	1155.66	791.56	2141.86	626.65	1267.91	1593.89	913.68	1133.08	631.44	1508.29	908.53	945.76	773.18	146.19	1069.95	2008.13	1039.95	1130.59	977.57	1815.29	1380	gi|334324804|ref|XP_001373422.2|	591.7	3e-167	PREDICTED: polyubiquitin-C-like [Monodelphis domestica]	sp|P0CH28|UBC_BOVIN	637	0	Polyubiquitin-C OS=Bos taurus GN=UBC PE=1 SV=1	K08770	0	639	acs:100552299	ubiquitin C
Unigene502_All	975.49	106.1	374.93	533.12	1115.42	908.57	1690.42	675.43	238.13	253.58	625.27	326.5	243.24	1110.96	866.03	92.77	175.88	23.73	259.66	361.15	199.58	408.06	288.5	2020.56	1343	gi|226372188|gb|ACO51719.1|	109.8	3e-22	S100-A11 [Rana catesbeiana]	sp|P24479|S10AB_CHICK	108	4e-23	Protein S100-A11 OS=Gallus gallus GN=S100A11 PE=1 SV=2	--	--	--	--	--
CL5937.Contig1_All	973.96	803.93	296.23	474.9	1074.46	545.51	812.23	504.12	313.39	486.86	762.49	520.75	361.27	790.61	782.48	277.9	111.81	399.78	241.34	667.92	294.77	940.02	420.58	555.95	651	gi|387914048|gb|AFK10633.1|	301.2	2e-80	ribosomal protein L27a [Callorhinchus milii] >gi|392874148|gb|AFM85906.1| ribosomal protein L27a [Callorhinchus milii] >gi|392874180|gb|AFM85922.1| ribosomal protein L27a [Callorhinchus milii] >gi|392874188|gb|AFM85926.1| ribosomal protein L27a [Callorhinchus milii] >gi|392874254|gb|AFM85959.1| ribosomal protein L27a [Callorhinchus milii] >gi|392874358|gb|AFM86011.1| ribosomal protein L27a [Callo…	sp|P47830|RL27A_XENLA	295	5e-80	60S ribosomal protein L27a OS=Xenopus laevis GN=rpl27a PE=2 SV=2	K02900	2e-80	298	xtr:100170552	large subunit ribosomal protein L27Ae
Unigene503_All	966.5	387.24	265.82	521.09	916.22	639.02	955.63	492.71	369.31	821.86	714.43	414.99	284.3	803.59	660.91	151.45	125.43	234.97	299.91	575.24	231.47	959.25	634.23	710.78	731	gi|45384260|ref|NP_990378.1|	277.7	3e-73	nucleoside diphosphate kinase [Gallus gallus] >gi|82190139|sp|O57535.1|NDK_CHICK RecName: Full=Nucleoside diphosphate kinase; Short=NDK; Short=NDP kinase >gi|2827444|gb|AAB99856.1| nucleoside diphosphate kinase [Gallus gallus]	sp|O57535|NDK_CHICK	277	1e-74	Nucleoside diphosphate kinase OS=Gallus gallus PE=2 SV=1	K00940	5e-74	277	gga:395916	nucleoside-diphosphate kinase [EC:2.7.4.6]
CL782.Contig1_All	958.88	0	0	0.19	2055.62	66.86	33.71	1.07	0.06	0	440.89	0	22.14	0	0.95	0.55	0	0	1.32	0	0.06	0	0	4.9	1306	gi|386771338|ref|NP_730262.3|	55.1	9e-06	CG13731 [Drosophila melanogaster] >gi|383291986|gb|AAF49349.5| CG13731 [Drosophila melanogaster]	sp|Q6P0D5|WBP11_DANRE	67.8	5e-11	WW domain-binding protein 11 OS=Danio rerio GN=wbp11 PE=1 SV=1	K12866	2e-10	67.8	dre:402950	WW domain-binding protein 11
Unigene504_All	958.34	1312.57	415.01	786.37	1146.39	726.19	1092.27	493.22	370.65	527.56	803.22	732.46	445.51	1031.64	701.95	330.96	101.94	356.39	349.21	619.35	451.7	1138.3	406.27	870.45	1502	gi|432897359|ref|XP_004076433.1|	298.9	4e-79	PREDICTED: 60S ribosomal protein L23a-like [Oryzias latipes]	sp|P62752|RL23A_RAT	290	4e-78	60S ribosomal protein L23a OS=Rattus norvegicus GN=Rpl23a PE=2 SV=1	K02893	6e-80	298	tgu:100190675	large subunit ribosomal protein L23Ae
Unigene505_All	907.36	776.37	388.89	568.68	1008.11	609.46	996.25	416.11	426.65	597.95	638.38	545.18	351.92	1083.37	538.25	261.94	109.11	241.19	262.55	461.71	349.4	1138.32	301.31	719.8	1411	gi|327280582|ref|XP_003225031.1|	258.1	8e-67	PREDICTED: 60S ribosomal protein L28-like [Anolis carolinensis]	sp|P41105|RL28_MOUSE	240	6e-63	60S ribosomal protein L28 OS=Mus musculus GN=Rpl28 PE=1 SV=2	K02903	1e-67	258	acs:100563163	large subunit ribosomal protein L28e
CL5528.Contig2_All	882.27	0.36	22.06	37.5	1321.78	51.48	791.81	568.54	150.91	82.68	1479.52	113.07	63.37	450.85	776.68	104.77	2.35	1.95	408.89	13.84	16.13	2.23	489.08	109.45	1195	gi|465958782|gb|EMP28059.1|	60.8	1e-07	Protein AHNAK2 [Chelonia mydas]	sp|Q17Q32|ENOPH_AEDAE	58.5	3e-08	Enolase-phosphatase E1 OS=Aedes aegypti GN=AAEL000109 PE=3 SV=1	K11423	3e-08	60.5	dgr:Dgri_GH16034	histone-lysine N-methyltransferase SETD2 [EC:2.1.1.43]
Unigene506_All	863.8	855.73	654.21	473.99	625.97	714.23	606.32	602.22	302.29	495.33	624.65	677.55	167.16	991.11	740.94	153.73	386.03	81.29	320.83	778.46	507.34	1327.96	328.98	944.04	1373	gi|296490667|tpg|DAA32780.1|	67.8	1e-09	TPA: mCG1035404-like [Bos taurus]	sp|Q6URK4|ROA3_RAT	487	3e-137	Heterogeneous nuclear ribonucleoprotein A3 OS=Rattus norvegicus GN=Hnrnpa3 PE=1 SV=1	K12741	7e-138	491	xtr:100144993	heterogeneous nuclear ribonucleoprotein A1/A3
CL7451.Contig3_All	862.24	1311.65	240.38	637.44	1094.72	451.7	1433.12	474.21	703.22	881.92	942.38	931.08	761.71	872.65	770.61	877.12	67.04	376.98	402.37	549.58	282.22	695.96	396.18	578.86	1364	gi|410911834|ref|XP_003969395.1|	188.7	6e-46	PREDICTED: leucine-rich repeat-containing protein 71-like [Takifugu rubripes]	sp|Q71TY3|RS27_RAT	181	3e-45	40S ribosomal protein S27 OS=Rattus norvegicus GN=Rps27 PE=2 SV=3	K02978	1e-44	181	ptr:100614845	small subunit ribosomal protein S27e
Unigene507_All	851.68	34	131.19	188.05	815.62	316.96	1037.26	212.22	138.44	586.45	542.53	141.31	272.79	5020.93	392.31	133.57	56.61	47.37	518.49	1471.48	110.54	461.89	8846.67	972	1551	gi|395515226|ref|XP_003761807.1|	506.5	1e-141	PREDICTED: tropomyosin beta chain isoform 1 [Sarcophilus harrisii]	sp|P58775|TPM2_RAT	441	3e-123	Tropomyosin beta chain OS=Rattus norvegicus GN=Tpm2 PE=2 SV=1	K10374	2e-141	503	mdo:100020343	tropomyosin 2
Unigene508_All	849.48	880.85	306.78	644.77	1086.47	640.9	887.54	472.85	436.66	585.89	627.23	556.39	478.36	928.66	682	265.72	121.76	411.92	194.08	687.8	341.89	1317.3	431.36	572.04	492	gi|465977333|gb|EMP34725.1|	180.3	2e-44	60S acidic ribosomal protein P2 [Chelonia mydas]	sp|P02401|RLA2_RAT	158	4e-39	60S acidic ribosomal protein P2 OS=Rattus norvegicus GN=Rplp2 PE=1 SV=2	K02943	1e-43	175	tgu:100221892	large subunit ribosomal protein LP2
CL544.Contig2_All	847.43	1048.84	273.11	533.89	960.57	552.88	944.51	396.04	326.3	470.38	699.51	464.18	401.72	883.54	641.58	307.01	107.55	247.12	320	494.88	269.23	909.64	333.04	644.53	1100	gi|58332366|ref|NP_001011030.1|	344.7	4e-93	60S ribosomal protein L18 [Xenopus (Silurana) tropicalis] >gi|52354736|gb|AAH82960.1| ribosomal protein L18 [Xenopus (Silurana) tropicalis] >gi|89269547|emb|CAJ82421.1| ribosomal protein L18 [Xenopus (Silurana) tropicalis]	sp|P02412|RL18B_XENLA	335	1e-91	60S ribosomal protein L18-B OS=Xenopus laevis GN=rpl18-b PE=2 SV=4	K02883	6e-94	344	xtr:496439	large subunit ribosomal protein L18e
Unigene509_All	847	776.86	266.71	219.81	667.65	310.91	527.35	614.11	229.93	379.37	551.42	622.94	180.79	527.24	596.63	210.81	28.11	97.56	228.32	422.58	288.54	1408.59	251.51	273.24	1755	gi|301627478|ref|XP_002942894.1|	256.9	2e-66	PREDICTED: hypothetical protein LOC100145531 [Xenopus (Silurana) tropicalis]	sp|P09426|H1_ANAPL	251	4e-66	Histone H1 OS=Anas platyrhynchos PE=3 SV=3	K11275	3e-66	253	tgu:100227298	histone H1/5
CL6425.Contig1_All	841.56	993.76	311.4	493.83	1088.62	534.67	1042.25	503.51	337.92	551.78	678.9	577.27	458.45	935.13	708.17	286.38	100.36	360.19	211.62	569.51	322.58	1234.16	399.08	579.22	779	gi|392342168|ref|XP_002727169.2|	269.6	1e-70	PREDICTED: 40S ribosomal protein S17-like [Rattus norvegicus]	sp|Q6QAP7|RS17_PIG	260	2e-69	40S ribosomal protein S17 OS=Sus scrofa GN=RPS17 PE=2 SV=3	K02962	4e-69	261	xla:444362	small subunit ribosomal protein S17e
CL1387.Contig1_All	830.37	0.03	0.34	0.81	585.57	530.24	0.44	1589.97	0.18	0.03	629.03	1.24	13.12	0.07	1212.4	0	0.03	0	1.44	0.03	0.79	0.07	1.07	1.07	4321	gi|16740670|gb|AAH16212.1|	652.9	0	Lactoperoxidase [Mus musculus] >gi|148683887|gb|EDL15834.1| lactoperoxidase [Mus musculus]	sp|P22079|PERL_HUMAN	642	0	Lactoperoxidase OS=Homo sapiens GN=LPO PE=1 SV=2	K12550	0	650	mmu:76113	lactoperoxidase [EC:1.11.1.7]
Unigene510_All	827.13	718.11	281.09	446.85	705.22	502.77	730.72	444.11	273.92	420.71	606.83	507.41	245.95	614.49	510.63	196.01	85.94	195.65	241.02	333.99	273.06	931.28	314.61	535.89	897	gi|387915454|gb|AFK11336.1|	391.7	2e-107	ribosomal protein S5 [Callorhinchus milii]	sp|P46782|RS5_HUMAN	385	7e-107	40S ribosomal protein S5 OS=Homo sapiens GN=RPS5 PE=1 SV=4	K02989	8e-107	387	xla:379490	small subunit ribosomal protein S5e
Unigene511_All	820.17	1115.7	414.05	583.91	1040.53	588.26	1106.92	387.47	379.95	615.66	634.88	589.05	428.47	902.5	546.56	299.27	172.8	332.06	343.16	576.66	359.41	995.3	366.11	682.14	1207	gi|387914058|gb|AFK10638.1|	296.2	2e-78	60S ribosomal protein L24 [Callorhinchus milii]	sp|Q8JGR4|RL24_DANRE	287	3e-77	60S ribosomal protein L24 OS=Danio rerio GN=rpl24 PE=2 SV=1	K02896	1e-76	287	dre:192301	large subunit ribosomal protein L24e
Unigene512_All	811.65	0.28	0	1.34	1890.07	93.81	49.47	0.61	0	0.59	390.99	0.14	27.87	0	1.41	0.78	0.14	1568	0.98	21.89	0.16	0.79	0.26	19.4	553	gi|226443244|ref|NP_001140094.1|	65.1	2e-09	Pancreatic secretory trypsin inhibitor precursor [Salmo salar] >gi|221221946|gb|ACM09634.1| Pancreatic secretory trypsin inhibitor [Salmo salar]	sp|P00996|ISK1_BOVIN	62	7e-10	Pancreatic secretory trypsin inhibitor OS=Bos taurus GN=SPINK1 PE=1 SV=2	--	--	--	--	--
CL3421.Contig1_All	811.17	3599.11	2624.75	1736.06	1325.49	1550.27	2390.08	3469.73	5542.45	4289.56	1503.26	1958.71	2406.69	2876.37	1949.43	4313.12	1443.51	5149.22	3330.29	2721.74	1475.6	2968.37	4889.72	1882.48	7918	gi|403334965|gb|EJY66653.1|	60.8	1e-06	hypothetical protein OXYTRI_13058 [Oxytricha trifallax]	sp|P02461|CO3A1_HUMAN	79	2e-13	Collagen alpha-1(III) chain OS=Homo sapiens GN=COL3A1 PE=1 SV=4	K05287	6e-31	80.1	oaa:100077127	phosphatidylinositol glycan, class F [EC:2.7.-.-]
Unigene513_All	788.92	253.41	266.74	204.96	780.85	284.9	675.39	360.11	436.96	915.58	719.05	424.85	364.68	847.95	476.84	301.7	163.16	99.93	488.01	554.79	236	831.7	351.6	373.25	419	--	--	--	--	--	--	--	--	--	--	--	--	--
CL3073.Contig2_All	773.14	202.31	574.07	426.75	830.37	959.05	330.97	1033.24	408.46	672.8	767.19	439.63	308.85	457.59	1102.17	123.43	273.58	221.33	297.88	1174.63	448.41	571.09	357.72	648.04	2360	gi|304368231|gb|ADM26762.1|	1270.4	0	heat shock cognate protein 70 [Andrias davidianus]	sp|P63018|HSP7C_RAT	1231	0	Heat shock cognate 71 kDa protein OS=Rattus norvegicus GN=Hspa8 PE=1 SV=1	K03283	0	1237	xla:379760	heat shock 70kDa protein 1/8
Unigene514_All	755.6	0	0	0.31	952.65	377.22	0.48	456.26	0	0	961	0.43	14.95	0	506.15	0	0	0	1.51	0	0	0	0.58	0.85	836	gi|126313891|ref|XP_001372240.1|	100.9	7e-20	PREDICTED: repetin-like [Monodelphis domestica]	sp|Q6XPR3|RPTN_HUMAN	89.4	9e-18	Repetin OS=Homo sapiens GN=RPTN PE=1 SV=1	K10384	1e-14	80.5	ecb:100060541	filaggrin
Unigene56_All	745.08	0	0	0.27	1051.25	346.87	0	540.32	0	0	1050.24	0.23	16.34	0	600.05	0	0	0	0.76	0	0	0	0.65	0.37	1235	gi|444725947|gb|ELW66496.1|	117.9	1e-24	Ribosome-binding protein 1 [Tupaia chinensis]	sp|Q9P2E9|RRBP1_HUMAN	135	2e-31	Ribosome-binding protein 1 OS=Homo sapiens GN=RRBP1 PE=1 SV=4	K14000	3e-43	176	bta:505941	ribosome-binding protein 1
Unigene515_All	734.29	74695.1	1421.59	2011.51	565.56	923.54	10213.4	45.32	1605.78	1769.67	370.43	1051.32	1420.29	7404.58	111.59	1624.48	522.87	173.5	1690.94	118.4	2249.08	15897.6	268.78	4589.35	1194	gi|50428545|dbj|BAD30048.1|	190.3	1e-46	major alpha globin chain [Ambystoma mexicanum]	sp|P02014|HBA_TARGR	190	6e-48	Hemoglobin subunit alpha OS=Taricha granulosa GN=HBA PE=1 SV=1	K13822	4e-33	142	pon:100172834	hemoglobin subunit alpha
Unigene516_All	729.96	792.06	194.38	347.82	757.81	349.32	749.83	345.84	261.92	409.28	537.88	439.37	364.92	705.83	491.14	249.59	84.17	266.64	186.74	410.57	226.65	791.72	277.64	376.66	1165	gi|332255852|ref|XP_003277041.1|	291.2	7e-77	PREDICTED: 40S ribosomal protein S15 isoform 6 [Nomascus leucogenys] >gi|410052850|ref|XP_003953356.1| PREDICTED: 40S ribosomal protein S15 [Pan troglodytes] >gi|426386457|ref|XP_004059701.1| PREDICTED: 40S ribosomal protein S15 isoform 2 [Gorilla gorilla gorilla]	sp|P62845|RS15_RAT	290	5e-78	40S ribosomal protein S15 OS=Rattus norvegicus GN=Rps15 PE=1 SV=2	K02958	3e-80	299	mdo:100020818	small subunit ribosomal protein S15e
Unigene517_All	726.29	1088.9	247.32	523.33	1021.68	547.54	791.8	381.65	356.83	368.75	542.73	518.48	459.38	857.32	530.68	261.67	67.64	356.82	171.06	509.64	346.84	922.15	371.6	535.14	485	gi|344268217|ref|XP_003405958.1|	191	1e-47	PREDICTED: 60S ribosomal protein L37a-like [Loxodonta africana]	sp|Q7SZB4|RL37A_XENLA	188	5e-48	60S ribosomal protein L37a OS=Xenopus laevis GN=rpl37a PE=3 SV=3	K02921	6e-48	189	xtr:448720	large subunit ribosomal protein L37Ae
Unigene518_All	723.59	67.44	71.74	333.2	772.13	479.11	2526.37	610.99	142.23	131.11	402.56	328.15	101.31	875.12	714.14	60.83	140.54	11.1	267.13	321.54	47.25	383.45	282.84	2374.88	1745	gi|148229927|ref|NP_001080144.1|	67.8	2e-09	annexin A1 [Xenopus laevis] >gi|32450747|gb|AAH53786.1| Anxa1-prov protein [Xenopus laevis]	sp|P14087|ANXA1_CAVCU	456	7e-128	Annexin A1 OS=Cavia cutleri GN=ANXA1 PE=1 SV=1	--	--	--	--	--
Unigene519_All	722.66	19876.6	994.4	1002.03	836.47	949.53	2843.75	705.09	686.61	1110.79	578.48	693.58	528.01	2801.85	631.53	560.72	568.1	265.96	858.66	239.91	1613.5	2894.97	783.69	2015.64	1002	gi|226372854|gb|ACO52052.1|	335.5	2e-90	Ferritin heavy chain, oocyte isoform [Rana catesbeiana]	sp|Q7SXA6|FRIH3_XENLA	330	3e-90	Ferritin heavy chain, oocyte isoform OS=Xenopus laevis PE=1 SV=1	K00522	6e-90	331	xla:398724	ferritin heavy chain [EC:1.16.3.1]
CL7847.Contig2_All	718.19	0.46	0.42	2.33	2807.93	428.73	97.83	2.89	0	22.72	1599.72	0.91	47.92	0.12	12.13	2.2	0.34	0.12	2.09	468.94	0.94	0.66	0.11	45.09	654	gi|395541456|ref|XP_003772660.1|	82	2e-14	PREDICTED: galectin-1-like [Sarcophilus harrisii]	sp|P47953|LEG3_CRILO	72.8	6e-13	Galectin-3 OS=Cricetulus longicaudatus GN=LGALS3 PE=2 SV=2	K06830	2e-13	75.9	mdo:100025748	galectin-1
Unigene520_All	716.55	4205.46	135.86	291.17	565.74	468.72	565.33	1553.76	103.88	10495.6	720.08	1488.51	97.68	701.64	431.24	95.72	272.58	161.65	119.39	1068.24	289.47	397	282.41	555.98	824	gi|226372610|gb|ACO51930.1|	310.8	4e-83	Ferritin light chain, oocyte isoform [Rana catesbeiana]	sp|Q7SXA5|FRIL_XENLA	295	1e-79	Ferritin light chain, oocyte isoform OS=Xenopus laevis PE=1 SV=1	K00522	4e-80	298	xtr:394820	ferritin heavy chain [EC:1.16.3.1]
Unigene521_All	713.01	5.03	4.4	8.76	607.03	768.18	19.55	698.19	3.16	28.42	488.72	12.72	18.06	6.57	584.94	1.16	62.49	8.06	7.26	19.86	7.11	3.81	4.11	9.53	593	--	--	--	--	--	--	--	--	--	--	--	--	--
Unigene522_All	712.25	1.58	563.84	8871.12	2561.11	6611.08	2330.24	554.62	842.02	316.16	399.93	123.9	787.5	1658.41	1609.89	346.17	52.6	30.54	3704.5	183.05	890.68	320.82	517.71	3691.35	1462	gi|45361541|ref|NP_989347.1|	563.5	9e-159	secreted protein, acidic, cysteine-rich precursor [Xenopus (Silurana) tropicalis] >gi|39850164|gb|AAH64259.1| secreted protein, acidic, cysteine-rich (osteonectin) [Xenopus (Silurana) tropicalis] >gi|46562002|gb|AAT01218.1| SPARC [Xenopus (Silurana) tropicalis] >gi|51261596|gb|AAH79950.1| secreted protein, acidic, cysteine-rich (osteonectin) [Xenopus (Silurana) tropicalis]	sp|P13213|SPRC_BOVIN	560	2e-159	SPARC OS=Bos taurus GN=SPARC PE=1 SV=2	K08136	7e-12	72.8	dre:562002	sparc/osteonectin, cwcv and kazal-like domains proteoglycan (testican)
CL6503.Contig1_All	697.42	202.09	107.57	210.07	562.69	292.73	1177.12	398.69	473.38	429.4	515.68	352.39	354.9	1345.54	487.83	172.03	200.4	84.96	253.72	904.76	120.35	497.66	2367.39	823.43	479	gi|68161043|gb|AAY86953.1|	102.1	9e-21	myosin light chain alkali [Ictalurus punctatus]	sp|P02607|MYL6_CHICK	98.6	5e-21	Myosin light polypeptide 6 OS=Gallus gallus GN=MYL6 PE=1 SV=3	K05738	3e-21	101	dre:337226	myosin light chain 1
Unigene523_All	686.8	676.86	238.11	519.02	749.26	505.96	740.29	347.46	249.94	429.98	589.95	412.71	334.44	616.67	474.1	243.84	105.46	231.33	247.79	489.76	270.07	816.76	295.85	554.31	921	gi|149757872|ref|XP_001492034.1|	312.4	2e-83	PREDICTED: 40S ribosomal protein S11-like [Equus caballus]	sp|P62282|RS11_RAT	310	2e-84	40S ribosomal protein S11 OS=Rattus norvegicus GN=Rps11 PE=1 SV=3	K02949	3e-84	312	ecb:100051978	small subunit ribosomal protein S11e
Unigene524_All	677.58	0	0	0.16	559.41	339.37	0.69	1965.67	0	3.08	640.76	0.55	15.82	0	771.27	0	0	0	0.42	0	0	0	0.66	0.8	1030	gi|327285306|ref|XP_003227375.1|	84.7	8e-15	PREDICTED: thioredoxin-like [Anolis carolinensis]	sp|Q98TX1|THIO_OPHHA	76.3	1e-13	Thioredoxin OS=Ophiophagus hannah GN=TXN PE=3 SV=3	K03671	1e-15	84.7	acs:100560936	thioredoxin 1
CL6999.Contig2_All	667.87	514.15	172.04	451.18	747.09	413.68	644.02	432.86	296.54	522.43	650.59	391.96	321.58	702.38	649.61	313.02	139.68	277.89	326.45	505.41	195.44	851.33	272.67	371.61	1104	gi|327270707|ref|XP_003220130.1|	578.6	2e-163	PREDICTED: 60S ribosomal protein L5-like [Anolis carolinensis]	sp|P22451|RL5_CHICK	575	6e-164	60S ribosomal protein L5 OS=Gallus gallus GN=RPL5 PE=2 SV=2	K02932	3e-164	578	acs:100565826	large subunit ribosomal protein L5e
CL5528.Contig4_All	662.15	0.71	22.61	26.49	983.33	46.45	614.98	441.97	113.9	66.83	1039.63	84.17	52.25	327.59	571.67	77.12	0	1.99	296.02	14.85	16.49	0.27	368.5	90.33	359	--	--	--	--	--	--	--	--	--	--	--	--	--
Unigene525_All	661.87	0	0	0.5	308.6	470.65	0.3	240.8	0	0	505.82	0.14	11.46	0	332.99	0	0.14	0	0.84	0	0	0	0.13	0.48	553	gi|401404742|ref|XP_003881821.1|	68.6	1e-10	putative glutamic acid-rich protein [Neospora caninum Liverpool] >gi|325116235|emb|CBZ51788.1| putative glutamic acid-rich protein [Neospora caninum Liverpool]	sp|Q968Z6|PSIA_DICDI	57.8	1e-08	Protein psiA OS=Dictyostelium discoideum GN=psiA PE=1 SV=1	K11279	9e-07	53.5	rno:300135	nucleosome assembly protein 1-like 1
CL3730.Contig2_All	635.98	176.16	339.58	401.71	582.11	528.73	333.41	403.69	154.41	283.95	472.04	354.64	117.09	325.13	421.29	73.6	84.95	114.68	156.77	547.26	333.93	378.86	242.09	618.3	1186	gi|3342756|gb|AAC41383.1|	204.9	6e-51	RNA-binding protein AxRNBP [Ambystoma mexicanum]	sp|Q5RF83|CIRBP_PONAB	176	1e-43	Cold-inducible RNA-binding protein OS=Pongo abelii GN=CIRBP PE=2 SV=1	K13195	1e-43	177	dre:550495	cold-inducible RNA-binding protein
Unigene526_All	631.36	483.15	212.8	404.47	682.04	451.26	566.95	356.13	254.47	396.98	526.6	391.24	250.9	643.61	525.78	210.64	54.58	255.65	231.07	388.41	217.43	798	264.01	442.98	1983	gi|46048780|ref|NP_990439.1|	525.4	4e-147	40S ribosomal protein S4 [Gallus gallus] >gi|1350995|sp|P47836.2|RS4_CHICK RecName: Full=40S ribosomal protein S4 >gi|402296|gb|AAB59946.1| ribosomal protein S4 [Gallus gallus]	sp|P47836|RS4_CHICK	525	2e-148	40S ribosomal protein S4 OS=Gallus gallus GN=RPS4 PE=2 SV=2	K02987	5e-148	525	gga:396001	small subunit ribosomal protein S4e
Unigene527_All	630.98	546.36	206.57	457.93	749.43	497.58	490.86	385.32	299.46	311.18	474.54	437.29	266.12	582.42	493.33	157.39	81.04	203.62	166.19	448.95	250.49	898.93	309.8	435.49	624	gi|148234332|ref|NP_001086372.1|	231.5	2e-59	MGC82136 protein [Xenopus laevis] >gi|49522926|gb|AAH75180.1| MGC82136 protein [Xenopus laevis]	sp|P23403|RS20_XENLA	228	7e-60	40S ribosomal protein S20 OS=Xenopus laevis GN=rps20 PE=1 SV=1	K02969	3e-60	231	xla:444801	small subunit ribosomal protein S20e
CL7291.Contig2_All	628.95	0.15	23.52	19.35	888.99	33.18	475.33	370.84	107.82	53.11	939.7	86.15	38.25	285.04	471.25	68.55	1.81	0.83	300.47	9.02	12.79	2.11	331.34	73.12	507	gi|465958782|gb|EMP28059.1|	56.6	5e-07	Protein AHNAK2 [Chelonia mydas]	--	--	--	--	--	--	--	--	--
Unigene528_All	620.77	11134.9	1003.69	3440.6	861.78	1791.24	4067.1	449.73	1021.26	849.45	293.49	840.5	823.45	2911.86	690.87	599.99	142.11	53.55	1863.66	208.17	1064.34	3059.1	328.86	3648.28	2021	gi|449492211|ref|XP_004175548.1|	745.3	0	PREDICTED: LOW QUALITY PROTEIN: vimentin [Taeniopygia guttata]	sp|P24790|VIM4_XENLA	734	0	Vimentin-4 OS=Xenopus laevis GN=vim4 PE=2 SV=1	K07606	0	731	gga:420519	vimentin
Unigene529_All	617.81	605.73	229.6	369.61	760.92	464.6	626.31	500.41	250.63	344.59	645.42	400.46	305.27	637.73	635.44	263.43	97.06	193.69	245.08	437.9	299.93	655.89	271.69	576.99	1648	gi|45382329|ref|NP_990729.1|	278.1	9e-73	translationally-controlled tumor protein homolog [Gallus gallus] >gi|1174624|sp|P43347.1|TCTP_CHICK RecName: Full=Translationally-controlled tumor protein homolog; Short=TCTP; AltName: Full=p23; AltName: Full=pCHK23 >gi|517091|dbj|BAA05374.1| transrationally controlled tumor protein [Gallus gallus] >gi|825782|gb|AAA67296.1| growth-related translationally controlled tumor protein [Gallus gallus]	sp|P43347|TCTP_CHICK	278	3e-74	Translationally-controlled tumor protein homolog OS=Gallus gallus GN=TPT1 PE=2 SV=1	--	--	--	--	--
Unigene530_All	617.63	0	0	0.45	740.91	243.12	0.79	376.67	0	0	795.28	0.55	11.2	0	448.13	0	0	0	0.89	0	0.06	0	0.41	0.25	1291	gi|444725947|gb|ELW66496.1|	58.2	1e-06	Ribosome-binding protein 1 [Tupaia chinensis]	sp|Q55F68|CYAD_DICDI	90.9	6e-18	Adenylate cyclase, terminal-differentiation specific OS=Dictyostelium discoideum GN=acrA PE=1 SV=1	K14972	7e-18	92.4	aga:AgaP_AGAP004734	PAX-interacting protein 1
Unigene531_All	604.14	0.07	0	0	424.7	216.43	0.08	410.3	0	0	301.25	0.28	12.8	0.44	391.07	0.55	0.14	0	0.5	0.07	0.08	0	0.2	0.16	1029	gi|338716231|ref|XP_003363423.1|	87.4	1e-15	PREDICTED: cystatin-A-like [Equus caballus]	sp|Q29290|CYTB_PIG	86.7	8e-17	Cystatin-B OS=Sus scrofa GN=CSTB PE=1 SV=1	K13907	2e-16	87.4	ecb:100629524	cystatin-A/B
Unigene532_All	599.12	0	0	0.39	524.29	214.04	0.29	781.69	0	0	370.96	0	13.38	3.69	534.56	0	0	0	0.6	0	0	0	0.5	0.46	1082	gi|461180016|gb|AGH15798.1|	191.4	6e-47	Trimx protein, partial [Pachytriton brevipes]	sp|Q923T7|TRIM7_MOUSE	103	7e-22	Tripartite motif-containing protein 7 OS=Mus musculus GN=Trim7 PE=2 SV=2	K10651	7e-23	108	ecb:100066782	tripartite motif-containing protein 21
CL1350.Contig1_All	598.93	0	0	0.68	1017.5	76.25	7.61	39.24	0.2	0.48	2705.83	2.65	10.21	0.27	3203.74	0.15	0	0	0.53	0	0.3	0.89	2.46	0.15	1099	gi|392349697|ref|XP_002729892.2|	162.2	4e-38	PREDICTED: uncharacterized protein LOC497227 [Rattus norvegicus]	sp|P38565|MUCB1_XENLA	161	3e-39	Integumentary mucin B.1 (Fragment) OS=Xenopus laevis PE=2 SV=1	K10955	4e-10	66.2	pon:100441474	intestinal mucin-2
Unigene533_All	598.19	748.87	254.01	359.49	699.49	396.24	860.66	290.19	277.44	390.49	471.03	418.2	306.97	687.22	456.52	184.44	143.75	215.72	276.4	438.83	290.55	651.75	247.52	545.69	1415	gi|296207149|ref|XP_002750530.1|	387.9	7e-106	PREDICTED: uncharacterized protein LOC100385238 [Callithrix jacchus]	sp|P84100|RL19_RAT	381	2e-105	60S ribosomal protein L19 OS=Rattus norvegicus GN=Rpl19 PE=1 SV=1	K02885	6e-105	381	ecb:100034006	large subunit ribosomal protein L19e
Unigene534_All	596.89	49.38	2.42	4.8	84.97	4.53	223.04	77.31	37.66	136.33	458.77	83.24	74.12	70.13	133.27	123.11	36.92	10.23	238.22	33.33	8.5	52.39	56.23	2.84	351	gi|189094761|emb|CAQ57440.1|	65.5	8e-10	beta lactamase [Trypanosoma brucei brucei]	--	--	--	--	--	--	--	--	--
Unigene535_All	591.26	1334.99	346.75	597.03	807.08	606.56	697.18	290.9	287.47	301.55	450.12	461.54	309.32	663.72	410.72	216.71	56.08	314.68	191.99	366.34	354.67	712.34	278.46	803.92	956	gi|291407871|ref|XP_002720263.1|	111.7	5e-23	PREDICTED: ribosomal protein L39-like [Oryctolagus cuniculus]	sp|Q98TF5|RL39_CHICK	110	5e-24	60S ribosomal protein L39 OS=Gallus gallus GN=RPL39 PE=2 SV=1	K02924	2e-23	110	tgu:100190644	large subunit ribosomal protein L39e
Unigene536_All	590	0.33	23.04	25.09	833.82	38.01	440.74	380.62	112.11	53.3	944.84	70.07	32.78	298.47	498.55	66.55	1.86	1.93	269.78	13.02	10.94	1.01	332.32	92.26	674	gi|465958782|gb|EMP28059.1|	55.5	2e-06	Protein AHNAK2 [Chelonia mydas]	--	--	--	--	--	--	--	--	--
Unigene537_All	581.72	283.33	412.54	298.92	551.76	450.67	259.39	471.89	221.43	498.71	475.67	459.84	124.5	546.01	584	101.97	264.82	94.7	194.88	500.35	297.86	834.75	220.83	387.46	1900	gi|89268188|emb|CAJ81962.1|	538.5	4e-151	SET translocation (myeloid leukemia-associated) [Xenopus (Silurana) tropicalis]	sp|Q01105|SET_HUMAN	490	4e-138	Protein SET OS=Homo sapiens GN=SET PE=1 SV=3	K11290	4e-150	532	xla:399349	template-activating factor I
Unigene538_All	579.63	867.63	237.82	458.44	753.17	394.28	607.53	369.34	316.28	416.09	446.27	397.27	369.98	725.84	431.16	306.99	76.29	297.5	190.4	388.47	249.89	830.75	334.52	436.23	674	gi|432091142|gb|ELK24354.1|	201.8	2e-50	Ubiquitin-like protein FUBI [Myotis davidii]	sp|P62864|RS30_RAT	121	1e-27	40S ribosomal protein S30 OS=Rattus norvegicus GN=Fau PE=1 SV=1	K02983	9e-51	200	acs:100552695	small subunit ribosomal protein S30e
Unigene539_All	578.74	252.26	182.36	203.95	528.45	306.91	339.48	383.04	215.04	345.23	503.34	281.23	213.76	366.04	429.48	161.22	36.92	137.8	207.27	350.5	151.58	504.92	200.83	211.91	2787	gi|56118428|ref|NP_001007869.1|	527.3	1e-147	ribosomal protein S2 [Xenopus (Silurana) tropicalis] >gi|51258855|gb|AAH80133.1| MGC89305 protein [Xenopus (Silurana) tropicalis] >gi|89267412|emb|CAJ83183.1| ribosomal protein S2 [Xenopus (Silurana) tropicalis]	sp|P27952|RS2_RAT	510	7e-144	40S ribosomal protein S2 OS=Rattus norvegicus GN=Rps2 PE=1 SV=1	K02981	2e-148	527	xtr:493255	small subunit ribosomal protein S2e
CL8020.Contig1_All	577.92	535.13	230.37	492.95	755.73	502.74	557.14	367.59	225.72	351.78	491.38	403.86	290.52	634.73	482.55	202.68	42.8	275.97	175.55	469.51	283.76	860.48	274.41	493.18	630	gi|223646526|gb|ACN10021.1|	293.5	4e-78	40S ribosomal protein S23 [Salmo salar] >gi|223672373|gb|ACN12368.1| 40S ribosomal protein S23 [Salmo salar]	sp|Q90YQ1|RS23_ICTPU	287	1e-77	40S ribosomal protein S23 OS=Ictalurus punctatus GN=rps23 PE=2 SV=1	K02973	2e-78	291	xtr:497003	small subunit ribosomal protein S23e
CL5937.Contig2_All	574.91	538.62	132.23	348.6	613.14	269.38	659.76	285.79	247.93	425.06	387.56	370.34	237.76	628.48	359.4	179.96	83.87	193.18	185.6	298.1	188.15	746.79	275.82	236.28	378	gi|194332625|ref|NP_001123801.1|	206.8	2e-52	ribosomal protein L27a [Xenopus (Silurana) tropicalis] >gi|189442287|gb|AAI67596.1| LOC100170552 protein [Xenopus (Silurana) tropicalis]	sp|P47830|RL27A_XENLA	203	8e-53	60S ribosomal protein L27a OS=Xenopus laevis GN=rpl27a PE=2 SV=2	K02900	3e-53	206	xtr:100170552	large subunit ribosomal protein L27Ae
Unigene540_All	565.45	0.02	0	0.2	391.85	323.27	0.21	924.91	0.02	0.02	481.42	0.53	10	0.02	711.2	0.02	4.11	0	0.72	0	0	0.05	0.53	0.24	3195	gi|465954178|gb|EMP25750.1|	62.4	1e-07	Sperm acrosome membrane-associated protein 4 [Chelonia mydas]	sp|Q9Z1Q3|LY66D_MOUSE	53.9	2e-06	Lymphocyte antigen 6 complex locus protein G6d OS=Mus musculus GN=Ly6g6d PE=1 SV=1	K06846	8e-06	53.9	mmu:114654	lymphocyte antigen 6 complex
Unigene541_All	563.14	21.09	29.8	90.87	518.3	269.24	1170.22	365.76	100.36	107.88	292.19	172.72	44.08	344.32	404.82	25.37	131.05	21.28	117.11	302.23	54.94	167.98	196.81	1535.85	1580	gi|148235034|ref|NP_001079765.1|	496.9	1e-138	uncharacterized protein LOC379455 [Xenopus laevis] >gi|32450112|gb|AAH54187.1| MGC64326 protein [Xenopus laevis]	sp|P04083|ANXA1_HUMAN	461	2e-129	Annexin A1 OS=Homo sapiens GN=ANXA1 PE=1 SV=2	--	--	--	--	--
CL4114.Contig3_All	557.55	299.23	79.11	205.79	549.09	216.9	415.63	268.31	184.65	241.14	456.2	232.57	236.02	416.05	372.31	153.41	32.74	117.46	173.25	257.97	92.51	540.9	183.29	150.66	765	gi|431917236|gb|ELK16780.1|	380.6	4e-104	tRNA-splicing endonuclease subunit Sen34 [Pteropus alecto]	sp|P29314|RS9_RAT	379	5e-105	40S ribosomal protein S9 OS=Rattus norvegicus GN=Rps9 PE=1 SV=4	K02997	2e-104	379	xtr:448529	small subunit ribosomal protein S9e
CL4665.Contig2_All	555.65	0	9.25	0.34	562.39	353.22	0.91	1206.67	0.09	0.13	239.7	0.5	11.55	11.56	686.6	3.52	0.12	0	12.75	6.64	0.81	0.05	0.87	5.01	1658	gi|148235034|ref|NP_001079765.1|	426.8	1e-117	uncharacterized protein LOC379455 [Xenopus laevis] >gi|32450112|gb|AAH54187.1| MGC64326 protein [Xenopus laevis]	sp|P14087|ANXA1_CAVCU	409	7e-114	Annexin A1 OS=Cavia cutleri GN=ANXA1 PE=1 SV=1	--	--	--	--	--
CL6307.Contig2_All	544.25	245.37	220.77	121.04	447.56	416.43	122.96	587.83	153.11	228.35	434.65	896.32	70.8	322.66	703.95	58.7	341.19	36.71	94.71	265.6	188.36	1222.15	119.23	165.74	1195	gi|119573509|gb|EAW53124.1|	167.9	9e-40	hCG2040565 [Homo sapiens]	sp|P02314|HMGN2_CHICK	140	4e-33	Non-histone chromosomal protein HMG-17 OS=Gallus gallus GN=HMGN2 PE=1 SV=3	K11300	2e-32	140	gga:768675	high-mobility group nucleosome-binding domain-containing protein 2
CL8865.Contig1_All	542.79	0.34	0.27	0.41	564.82	154.28	1.15	100.78	0.25	0.5	419.3	0.27	12.63	0.32	201.48	0.2	0.15	0.05	0.98	0.28	0.22	0.29	0.4	0.26	4508	gi|32394793|gb|AAN15747.1|	29.6	2e-49	reverse transcriptase-like protein [Paralichthys olivaceus]	sp|Q8T4N5|TSEP_GLOPP	130	3e-29	Protein TsetseEP OS=Glossina palpalis palpalis PE=4 SV=1	K05185	9e-33	144	rno:65191	gamma-aminobutyric acid receptor subunit epsilon
CL791.Contig3_All	542.04	634.72	800.48	585.64	617.37	721.88	575.62	659.17	370.89	652.85	448.64	434.54	124.05	918.01	664.7	97.9	206.78	86.07	346.68	538.86	571.68	1440.1	235.98	833.34	2400	gi|395533175|ref|XP_003768636.1|	1025.4	0	PREDICTED: probable ATP-dependent RNA helicase DDX5 [Sarcophilus harrisii]	sp|P17844|DDX5_HUMAN	1019	0	Probable ATP-dependent RNA helicase DDX5 OS=Homo sapiens GN=DDX5 PE=1 SV=1	K12823	0	1021	mdo:100029630	ATP-dependent RNA helicase DDX5/DBP2 [EC:3.6.4.13]
Unigene542_All	532.81	116.47	291.55	267.75	541.92	326.03	1242.52	289.76	124.94	660.25	407.5	153.85	115.84	1470.71	346.8	61.58	380.37	42.8	314.95	525.89	428.74	525.78	2360.55	852.84	1252	gi|471367241|ref|XP_004374150.1|	368.2	5e-100	PREDICTED: actin, cytoplasmic 2 [Trichechus manatus latirostris]	sp|Q6P378|ACTG_XENTR	368	2e-101	Actin, cytoplasmic 2 OS=Xenopus tropicalis GN=actg1 PE=2 SV=1	K05692	6e-101	368	ssc:397653	actin beta/gamma 1
CL7519.Contig1_All	530.74	0.69	0.05	0.1	1600.89	107.59	11.17	0.91	0.09	0.02	536.14	0.86	17.05	0.1	0.86	0.53	0	0	1.06	0.02	0.03	0.36	0.04	2.06	4490	gi|171847007|gb|AAI61732.1|	365.9	1e-98	LOC100145764 protein [Xenopus (Silurana) tropicalis]	sp|Q27084|TAL2_TACTR	139	4e-32	Tachylectin-2 OS=Tachypleus tridentatus PE=1 SV=1	--	--	--	--	--
Unigene543_All	526.5	437.55	174.82	371.27	718.76	408.54	576.54	292.74	262.26	368.13	499.65	380.34	254.75	592.01	490.81	201.55	107.54	278.56	154.93	408.84	177.42	745.47	233.01	403.88	606	gi|364506228|pdb|3VI6|A	227.6	2e-58	Chain A, Crystal Structure Of Human L30e	sp|P62890|RL30_RAT	226	2e-59	60S ribosomal protein L30 OS=Rattus norvegicus GN=Rpl30 PE=3 SV=2	K02908	7e-59	226	ecb:100055593	large subunit ribosomal protein L30e
CL6506.Contig2_All	524.16	0.04	1.95	0.28	480.3	246.38	0.2	493.15	0.05	8.69	509.96	0.81	9.58	14.59	523.95	0.94	0.39	0.02	3.46	10.74	0.35	0.08	0.46	0.43	3094	gi|148225510|ref|NP_001085489.1|	542.7	4e-152	MGC80203 protein [Xenopus laevis] >gi|49117152|gb|AAH72837.1| MGC80203 protein [Xenopus laevis]	sp|Q14134|TRI29_HUMAN	427	7e-119	Tripartite motif-containing protein 29 OS=Homo sapiens GN=TRIM29 PE=1 SV=2	K12010	5e-153	542	xla:443915	tripartite motif-containing protein 29
Unigene544_All	520.6	0.06	0.05	0.3	565.22	425.47	0.88	1033.09	0.06	1.05	479.6	0.36	9.95	0.24	713.56	0.04	0.02	0	0.81	18.5	0.04	0.06	0.7	2.44	3595	gi|465959141|gb|EMP28269.1|	729.6	0	Protein-glutamine gamma-glutamyltransferase E [Chelonia mydas]	sp|Q08189|TGM3_MOUSE	660	0	Protein-glutamine gamma-glutamyltransferase E OS=Mus musculus GN=Tgm3 PE=1 SV=2	K05620	0	684	aml:100472103	transglutaminase 3 [EC:2.3.2.13]
CL7939.Contig2_All	512.69	98.15	265.72	174.45	459.05	252.36	1412.3	272.01	154.69	292.48	293.52	296.09	172.93	718.4	359.15	179.7	276.56	35.64	323.9	267.35	257.89	681.94	207.05	926.76	974	gi|387915906|gb|AFK11562.1|	226.5	1e-57	beta-actin [Callorhinchus milii]	sp|Q6NVA9|ACTB_XENTR	225	1e-58	Actin, cytoplasmic 1 OS=Xenopus tropicalis GN=actb PE=2 SV=1	K05692	5e-58	225	xtr:407952	actin beta/gamma 1
Unigene545_All	511.93	709.03	185.93	406.34	651.74	379.51	574.33	232.73	264.77	326.29	389.74	376.91	328.52	612.89	359.24	236.1	59.8	239.25	178.08	395.77	203.66	645.36	270.94	399.97	1084	gi|432904346|ref|XP_004077285.1|	324.3	6e-87	PREDICTED: ubiquitin-40S ribosomal protein S27a-like [Oryzias latipes]	sp|P68200|RS27A_ICTPU	322	1e-87	Ubiquitin-40S ribosomal protein S27a OS=Ictalurus punctatus GN=rps27a PE=2 SV=2	K02977	1e-87	323	ptr:743830	small subunit ribosomal protein S27Ae
Unigene546_All	510.21	0.4	211.92	60.33	270.89	161.85	3601.83	22.5	17.1	121.84	233.82	91.79	15.77	912.04	135.01	28.29	23	10.37	288.77	141.2	39.23	11.7	336.47	2380.59	581	--	--	--	--	--	--	--	--	--	--	--	--	--
Unigene547_All	508.31	284.91	186.96	423.1	675.56	391.53	466.62	352.36	236.11	359.76	523.65	374.16	271.36	484.36	506.34	205.04	90.85	180.2	145.64	435.9	217.8	602.52	222.54	373.27	1610	gi|431891271|gb|ELK02148.1|	357.5	1e-96	60S ribosomal protein L11 [Pteropus alecto]	sp|P62914|RL11_RAT	347	4e-95	60S ribosomal protein L11 OS=Rattus norvegicus GN=Rpl11 PE=1 SV=2	K02868	2e-95	350	mdo:100010201	large subunit ribosomal protein L11e
Unigene548_All	506.14	873.1	161.88	347.26	758.6	367.89	570.15	297.39	317.17	306.72	363.38	372.06	376.68	664.01	398.67	251.11	58.23	248.98	171.95	356.82	224.51	784.34	280.51	340.56	929	gi|410916349|ref|XP_003971649.1|	133.3	1e-29	PREDICTED: 40S ribosomal protein S29-like [Takifugu rubripes]	sp|Q90YP2|RS29_ICTPU	127	3e-29	40S ribosomal protein S29 OS=Ictalurus punctatus GN=rps29 PE=3 SV=3	K02980	1e-29	130	mcc:693820	small subunit ribosomal protein S29e
Unigene549_All	502.77	412.3	178.97	337.71	511.37	370.86	543.47	268.78	190.15	290.12	399.65	262.74	216.51	471.39	395.82	152.12	45.01	172.82	144.03	280.82	201.83	513.23	194.82	384.23	1673	gi|440913556|gb|ELR63001.1|	376.3	2e-102	60S ribosomal protein L17, partial [Bos grunniens mutus]	sp|P24049|RL17_RAT	372	1e-102	60S ribosomal protein L17 OS=Rattus norvegicus GN=Rpl17 PE=2 SV=3	K02880	4e-102	372	ecb:100034005	large subunit ribosomal protein L17e
Unigene550_All	498.58	0.09	0	0.31	535.08	294.07	0.77	793.64	0.18	1.93	341.5	0.69	14.48	78.91	603.87	0.49	0	0	0.44	24.67	0	0.3	243.25	0.7	838	gi|465992194|gb|EMP38893.1|	144.1	8e-33	Epididymis-specific alpha-mannosidase [Chelonia mydas]	sp|P25815|S100P_HUMAN	119	6e-27	Protein S100-P OS=Homo sapiens GN=S100P PE=1 SV=2	K14734	6e-11	68.6	ssc:397265	S100 calcium binding protein G
CL5609.Contig2_All	497.04	1512.3	343.1	326.85	567.24	332.73	810.26	302.78	286.9	500.36	416.81	469.89	140.48	664.77	435.12	114.13	105.8	312.1	313.87	413.5	367.86	839.2	257.94	607.98	2894	gi|41386798|ref|NP_776993.1|	1206.8	0	polyadenylate-binding protein 1 [Bos taurus] >gi|46367787|ref|NP_002559.2| polyadenylate-binding protein 1 [Homo sapiens] >gi|383872540|ref|NP_001244826.1| polyadenylate-binding protein 1 [Macaca mulatta] >gi|3183544|sp|P11940.2|PABP1_HUMAN RecName: Full=Polyadenylate-binding protein 1; Short=PABP-1; Short=Poly(A)-binding protein 1 >gi|47117093|sp|P61286.1|PABP1_BOVIN RecName: Full=Polyadenylate-…	sp|P11940|PABP1_HUMAN	1206	0	Polyadenylate-binding protein 1 OS=Homo sapiens GN=PABPC1 PE=1 SV=2	K13126	0	1206	ssc:100153958	polyadenylate-binding protein
CL3890.Contig6_All	496.49	422.27	407.05	296.79	510.98	427.86	325.64	432.8	219.59	446.77	497.02	403.41	131.44	529.99	548.92	134.75	492.69	93.34	210.91	519.72	300.11	789.97	215.86	432.86	2137	gi|148226518|ref|NP_001081557.1|	793.9	0	nucleolin [Xenopus laevis] >gi|295899|emb|CAA51460.1| nucleolin [Xenopus laevis]	sp|P15771|NUCL_CHICK	773	0	Nucleolin OS=Gallus gallus GN=NCL PE=1 SV=1	K11294	0	793	xla:397919	nucleolin
Unigene551_All	494.38	73.78	51.03	82.76	344.69	176.26	473.79	181.2	59.95	660.71	458.69	696.24	26.62	141.16	327.36	13.92	33.78	57.31	100.57	1102.09	82.48	158.07	78.24	396.32	791	gi|46849359|dbj|BAD17889.1|	347.4	4e-94	fructose-bisphosphate aldolase B [Ambystoma mexicanum]	sp|P07341|ALDOB_CHICK	328	1e-89	Fructose-bisphosphate aldolase B OS=Gallus gallus GN=ALDOB PE=2 SV=3	K01623	4e-93	341	acs:100557803	fructose-bisphosphate aldolase, class I [EC:4.1.2.13]
Unigene552_All	493.78	714.16	174.65	347.3	645.65	346.02	590.3	319.43	239.12	358.24	437.54	367.69	242.74	564.98	398.25	202.27	63.09	195.19	200.89	345.26	186.22	679.82	234.45	347.71	2495	gi|126331817|ref|XP_001374049.1|	647.9	0	PREDICTED: lipoyl synthase, mitochondrial [Monodelphis domestica]	sp|Q5BIP7|LIAS_BOVIN	644	0	Lipoyl synthase, mitochondrial OS=Bos taurus GN=LIAS PE=2 SV=1	K03644	0	647	mdo:100022086	lipoic acid synthetase [EC:2.8.1.8]
Unigene553_All	486.41	116	559.39	733.31	552.42	890.82	409.2	386.04	211.78	260.57	366.13	353.29	136.73	454.6	491.61	87.63	82.8	63.38	205.37	429.54	661.85	467.9	186.55	1042	378	--	--	--	--	--	--	--	--	--	--	--	--	--
Unigene554_All	486.26	0.49	431.49	83.79	447.5	281.34	3951.02	41.85	29.61	223.88	354.92	176.62	22.39	1675.08	268.77	56.38	50.46	16.52	551.08	298.56	59.27	22.09	579.38	4331.49	758	gi|148238295|ref|NP_001090324.1|	142.1	2e-32	keratin 19 [Xenopus laevis] >gi|116063398|gb|AAI23172.1| Krt19 protein [Xenopus laevis]	sp|O93256|K1C19_CHICK	130	2e-30	Keratin, type I cytoskeletal 19 OS=Gallus gallus GN=KRT19 PE=2 SV=1	K07604	3e-31	135	xla:432054	type I keratin, acidic
Unigene555_All	483.39	372.55	189.39	360.26	497.63	292.14	550.82	276.84	192.51	248.26	386.25	251.18	222.25	442.41	338.85	146.05	64.07	146.1	147.4	289.11	186.51	535.62	197.58	313.4	1746	gi|444730664|gb|ELW71038.1|	283.5	2e-74	40S ribosomal protein S19 [Tupaia chinensis]	sp|Q5R8M9|RS19_PONAB	272	2e-72	40S ribosomal protein S19 OS=Pongo abelii GN=RPS19 PE=2 SV=3	K02966	4e-75	283	cfa:476450	small subunit ribosomal protein S19e
CL23.Contig13_All	470.8	383.05	386.51	245.03	440.32	317.51	727.86	298.71	341.53	552.32	404.38	362.89	147.18	629.08	352.19	153.25	2449.34	116.95	277.31	512.3	280.32	474.1	322.75	515.5	943	gi|66794503|gb|AAH96621.1|	336.6	1e-90	RIKEN cDNA 1700029I01 gene [Mus musculus]	sp|P17025|ZN182_HUMAN	402	7e-112	Zinc finger protein 182 OS=Homo sapiens GN=ZNF182 PE=1 SV=2	K09228	2e-120	432	mmu:666532	KRAB domain-containing zinc finger protein
Unigene556_All	470.65	176.91	269.53	263.36	372.81	282.5	381.33	282.69	525.17	491.51	401.33	220.79	385.62	326.49	334.28	206.01	102.3	74.52	245.87	434.76	230.51	322.98	304.93	271.64	1841	gi|47575824|ref|NP_001001256.1|	937.6	0	mitochondrial ATP synthase beta subunit [Xenopus (Silurana) tropicalis] >gi|45767611|gb|AAH67388.1| ATP synthase, H+ transporting, mitochondrial F1 complex, beta polypeptide [Xenopus (Silurana) tropicalis] >gi|89269884|emb|CAJ83426.1| ATP synthase, H+ transporting, mitochondrial F1 complex, beta polypeptide [Xenopus (Silurana) tropicalis]	sp|P00829|ATPB_BOVIN	918	0	ATP synthase subunit beta, mitochondrial OS=Bos taurus GN=ATP5B PE=1 SV=2	K02133	0	937	xtr:407968	F-type H+-transporting ATPase subunit beta [EC:3.6.3.14]
Unigene557_All	465.88	176.54	111.46	277.77	534.9	238.82	197.44	273.66	164	432.29	457.19	469.96	60.18	306.06	480.27	50.27	179.14	446.36	163.5	1319.55	118.33	188.3	169.3	208.09	2798	gi|149607111|ref|XP_001517226.1|	826.6	0	PREDICTED: protein disulfide-isomerase [Ornithorhynchus anatinus]	sp|P09102|PDIA1_CHICK	810	0	Protein disulfide-isomerase OS=Gallus gallus GN=P4HB PE=1 SV=3	K09580	0	826	oaa:100087245	protein disulfide-isomerase A1 [EC:5.3.4.1]
CL262.Contig6_All	453.02	0	0	0.8	312.85	19.84	0.1	36.87	0.09	6.46	113.54	0.17	6.25	1.19	41.57	0	0.09	0.05	0.4	0.79	0	0	0.12	0	1611	gi|62752004|ref|NP_001015784.1|	339.3	3e-91	dehydrogenase/reductase SDR family member 4 [Xenopus (Silurana) tropicalis] >gi|58476701|gb|AAH89728.1| MGC108363 protein [Xenopus (Silurana) tropicalis]	sp|Q9BTZ2|DHRS4_HUMAN	325	2e-88	Dehydrogenase/reductase SDR family member 4 OS=Homo sapiens GN=DHRS4 PE=1 SV=3	K11147	4e-92	339	xtr:548501	dehydrogenase/reductase SDR family member 4 [EC:1.1.-.-]
Unigene558_All	452.88	0.03	0.11	0.2	221.22	176.77	0.12	529.11	0.03	0.03	319.01	0.19	5.12	1.65	321.57	0.24	0	0.18	0.31	0.8	0.06	3.69	12.61	1.45	6679	gi|345324033|ref|XP_001512379.2|	66.6	2e-08	PREDICTED: collagen alpha-1(XVII) chain isoform 1 [Ornithorhynchus anatinus]	sp|Q90584|COHA1_CHICK	1582	0	Collagen alpha-1(XVII) chain OS=Gallus gallus GN=COL17A1 PE=2 SV=2	K07603	0	1590	oaa:100080467	collagen, type XVII, alpha 1
Unigene559_All	451.95	57.01	300.45	816.66	687.53	752.04	1093.85	803.13	122.55	129.71	292.34	70.87	179.48	723.79	841.78	68.33	19.21	9.16	177.13	57.07	124.47	265.54	191.74	1592.64	826	gi|301627117|ref|XP_002942724.1|	80.5	1e-13	PREDICTED: hypothetical protein LOC100494945 [Xenopus (Silurana) tropicalis]	sp|P29034|S10A2_HUMAN	52	2e-06	Protein S100-A2 OS=Homo sapiens GN=S100A2 PE=1 SV=3	--	--	--	--	--
Unigene560_All	442.92	40.18	185.26	336.16	525.67	420.05	1300.27	471.85	174.01	176.93	340.14	204.28	204.12	468.47	412.25	74.05	108.35	36.16	221.59	326.47	144.95	285.19	208.08	982.85	759	gi|126313738|ref|XP_001366907.1|	149.8	1e-34	PREDICTED: protein S100-A10-like [Monodelphis domestica]	sp|Q6SQH4|S10AA_RABIT	147	2e-35	Protein S100-A10 OS=Oryctolagus cuniculus GN=S100a10 PE=3 SV=3	K10384	2e-07	56.6	ecb:100060541	filaggrin
Unigene561_All	442.87	338.81	344.35	220.37	391.24	323.01	673.36	273.82	296.3	465.85	330.01	304.28	121.47	542.5	326.11	118.75	2553.62	109.84	232.67	435.66	259.99	428.29	295.91	574.27	355	gi|62857781|ref|NP_001016754.1|	54.7	1e-06	uncharacterized protein LOC549508 [Xenopus (Silurana) tropicalis] >gi|89267423|emb|CAJ83462.1| novel protein [Xenopus (Silurana) tropicalis]	sp|Q8TF45|ZN418_HUMAN	90.9	1e-25	Zinc finger protein 418 OS=Homo sapiens GN=ZNF418 PE=1 SV=2	K09228	4e-26	96.7	cfa:611692	KRAB domain-containing zinc finger protein
Unigene562_All	439.12	406.84	95.53	302.76	561.4	307.79	420.72	277.6	254.82	265.22	415.34	282.91	223.86	389.47	416.32	130.77	96.37	192.05	170.56	322.79	114.56	505.17	178.36	297.48	1032	gi|77748286|gb|AAI06341.1|	410.6	6e-113	Wu:fj06d02 protein [Xenopus laevis]	sp|P30151|EF1B_XENLA	407	2e-113	Elongation factor 1-beta OS=Xenopus laevis GN=eef1b PE=1 SV=3	K03232	5e-113	407	xla:399326	elongation factor 1-beta
Unigene563_All	434.97	0	0	0.1	860.03	101.84	2.62	0.77	0	0	299.08	0	8.8	0	1.08	0.2	0	0	0.98	0	0	0	0	1.22	831	gi|281204008|gb|EFA78204.1|	55.1	4e-06	zymogen granule membrane glycoprotein [Polysphondylium pallidum PN500]	sp|Q54GV8|Y8625_DICDI	63.2	7e-10	Uncharacterized transmembrane protein DDB_G0289901 OS=Dictyostelium discoideum GN=DDB_G0289901 PE=4 SV=1	K07604	1e-06	53.9	xtr:100488018	type I keratin, acidic
CL6158.Contig1_All	433.52	0.1	0	0.24	554.37	231.41	1.24	494.31	0.11	75.68	427.79	0.91	15.03	18.44	636.65	10.26	65.51	0	0.52	0	0.12	0	0.68	0.35	725	gi|301627117|ref|XP_002942724.1|	71.6	3e-11	PREDICTED: hypothetical protein LOC100494945 [Xenopus (Silurana) tropicalis]	sp|P10462|S10A2_BOVIN	60.1	5e-09	Protein S100-A2 OS=Bos taurus GN=S100A2 PE=1 SV=1	--	--	--	--	--
Unigene564_All	433.2	164.77	1003.48	196.56	345.13	390.04	293.28	444.01	210.09	350.01	368.46	217.7	115.91	376.08	411.33	100.47	335.83	88.32	440.06	404.74	1058.38	394.58	200.51	524.14	2205	gi|82524653|ref|NP_001032345.1|	904	0	tubulin, beta 4A class IVa [Xenopus (Silurana) tropicalis] >gi|60649740|gb|AAH90613.1| tubulin, beta 4 [Xenopus (Silurana) tropicalis] >gi|89269015|emb|CAJ82594.1| tubulin, beta 2 [Xenopus (Silurana) tropicalis]	sp|P68372|TBB4B_MOUSE	894	0	Tubulin beta-4B chain OS=Mus musculus GN=Tubb4b PE=1 SV=1	K07375	0	904	xtr:394927	tubulin beta
Unigene91_All	429.67	0.03	2.89	1.19	1127.96	83.34	6.11	0.45	0.03	0.36	395.1	0	14.84	0	0.49	16.67	0.06	0	9.44	0.06	0.57	0.21	0	2.15	2199	gi|149634358|ref|XP_001511609.1|	221.9	1e-55	PREDICTED: nicotinamide N-methyltransferase-like [Ornithorhynchus anatinus]	sp|O55239|NNMT_MOUSE	216	2e-55	Nicotinamide N-methyltransferase OS=Mus musculus GN=Nnmt PE=1 SV=1	K00541	1e-56	221	oaa:100080750	nicotinamide N-methyltransferase [EC:2.1.1.1]
CL2149.Contig3_All	428.99	0.05	0.34	5.76	441.37	101.32	22.98	430.88	1.99	3.01	293.25	967.63	7.78	141.95	375.92	0.14	0.08	7.36	3.26	9.81	0.16	0.04	8.87	20.92	4319	gi|2921404|gb|AAC04763.1|	129.4	1e-27	putative porin precursor [Trichuris trichiura]	sp|Q8IUA0|WFDC8_HUMAN	110	4e-23	WAP four-disulfide core domain protein 8 OS=Homo sapiens GN=WFDC8 PE=2 SV=2	K02599	1e-16	90.5	ssc:100153369	Notch
Unigene565_All	428.25	127.8	281.91	298.72	298.36	260.84	445.6	222.65	391.05	376.63	342.62	194.21	412.28	309.31	278.76	147.53	43.22	67.78	206.86	367.14	320.17	303.86	328.04	363.89	684	gi|94482844|gb|ABF22459.1|	229.2	1e-58	mitochondrial ATP synthase F0 complex subunit c isoform 3 [Takifugu rubripes]	sp|Q06055|AT5G2_HUMAN	210	2e-54	ATP synthase lipid-binding protein, mitochondrial OS=Homo sapiens GN=ATP5G2 PE=2 SV=1	K02128	2e-56	219	xtr:448663	F-type H+-transporting ATPase subunit c [EC:3.6.3.14]
CL4062.Contig1_All	424.84	258.64	715.14	401.97	439.71	429.3	589.63	255.83	384.42	427.83	248.91	396.63	118.81	592.28	361.49	134.36	919.66	72.57	352.93	379.84	638.01	352.14	255.07	745.33	479	gi|470594802|ref|XP_004310480.1|	212.6	4e-54	PREDICTED: polyubiquitin-C, partial [Tursiops truncatus]	sp|P0CG69|UBIQP_DROME	310	7e-85	Polyubiquitin OS=Drosophila melanogaster GN=Ubi-p63E PE=3 SV=1	K08770	2e-84	310	ssc:396966	ubiquitin C
Unigene566_All	419.6	0	0	0.1	375.82	223.27	0	475.38	0	0	261.59	0.37	7.36	0.52	402.14	0	0.04	0	0.55	0	0	0	0.23	0.24	1689	gi|465962885|gb|EMP29942.1|	80.5	3e-13	S-antigen protein [Chelonia mydas]	sp|Q9UM47|NOTC3_HUMAN	66.2	2e-10	Neurogenic locus notch homolog protein 3 OS=Homo sapiens GN=NOTCH3 PE=1 SV=2	K02599	7e-10	66.2	ptr:455792	Notch
Unigene567_All	418.86	116.32	592.36	217.08	381.43	454.23	133	543.45	351.58	201.51	306.55	323.82	53.4	387.87	480.78	41.52	169.26	32.02	211.1	583.21	612.24	472.63	578.82	359.46	858	gi|444724524|gb|ELW65127.1|	249.2	1e-64	Cofilin-1 [Tupaia chinensis]	sp|Q6B7M7|COF1_SHEEP	249	7e-66	Cofilin-1 OS=Ovis aries GN=CFL1 PE=2 SV=3	K05765	2e-65	249	ssc:445532	cofilin
Unigene568_All	417.55	372.63	192.92	408.74	569.66	364.15	397.77	272	187.71	234.22	331.94	287.84	159.09	476.56	377.26	138.44	45.9	170.46	126.3	310.09	232.99	684.51	210.11	311.76	858	gi|345785728|ref|XP_533674.3|	300.4	7e-80	PREDICTED: 40S ribosomal protein S16 [Canis lupus familiaris]	sp|P62250|RS16_RAT	289	5e-78	40S ribosomal protein S16 OS=Rattus norvegicus GN=Rps16 PE=1 SV=2	K02960	7e-78	290	acs:100560258	small subunit ribosomal protein S16e
Unigene569_All	415.42	1.24	0.92	1.86	349.23	321.47	7.99	462.01	2.13	14.74	321.05	4.25	8.48	3.12	376.5	0.31	23.6	2.64	1.47	6.9	1.84	0.78	2.74	4.76	1040	gi|321454771|gb|EFX65927.1|	77.4	1e-12	hypothetical protein DAPPUDRAFT_116839 [Daphnia pulex]	--	--	--	--	--	--	--	--	--
Unigene570_All	414.5	232.97	160	243.18	448.34	265.28	507.77	266.33	212.48	302.32	366.35	260.58	227.04	349.79	393.72	175.48	72.65	158.91	173.53	368.31	149.75	390.84	180	295.39	2834	gi|118403668|ref|NP_001072159.1|	515.4	7e-144	ribosomal protein L7a [Xenopus (Silurana) tropicalis]	sp|O57592|RL7A_TAKRU	507	6e-143	60S ribosomal protein L7a OS=Takifugu rubripes GN=rpl7a PE=3 SV=3	K02936	9e-145	515	xtr:447981	large subunit ribosomal protein L7Ae
Unigene571_All	408.61	432.97	212.48	337.32	457.61	348.26	448.55	188.29	156.65	185.51	299.36	266.49	174.32	420.54	289.77	111.93	27.83	165.13	114.48	245.47	231.34	442.26	159.78	425.49	1582	gi|301767622|ref|XP_002919231.1|	248.1	1e-63	PREDICTED: 60S ribosomal protein L31-like [Ailuropoda melanoleuca]	sp|P62902|RL31_RAT	243	7e-64	60S ribosomal protein L31 OS=Rattus norvegicus GN=Rpl31 PE=2 SV=1	K02910	1e-64	248	aml:100476308	large subunit ribosomal protein L31e
CL73.Contig2_All	404.19	0.38	60.17	1782.51	3158.3	5885.32	1635.82	312.39	441.39	109	303.28	24.14	429.43	938.67	2211.01	144.89	15.02	19.4	2830.32	81.44	136.06	53.21	271.07	1954.61	5461	gi|325260864|gb|ADZ04657.1|	76.6	1e-11	collagen type I alpha 2 [Ambystoma mexicanum]	sp|O42350|CO1A2_LITCT	2243	0	Collagen alpha-2(I) chain OS=Lithobates catesbeiana GN=COL1A2 PE=2 SV=1	K06236	0	2261	xtr:780175	collagen, type I/II/III/V/XI, alpha
CL7002.Contig2_All	403.17	40908.3	762.54	1436.04	363.98	691.76	7150.15	31.71	1103.65	1103.19	210.44	571.97	986.92	4962.01	69.57	1030.4	298.57	110.12	1277.14	77.92	1412.45	9959.08	172.51	3576.15	1117	gi|6329451|dbj|BAA86391.1|	188	7e-46	adult beta-globin [Hynobius retardatus]	sp|P10785|HBB1_TRICR	154	4e-37	Hemoglobin subunit beta-1 OS=Triturus cristatus GN=HBB1 PE=1 SV=1	K13825	4e-29	129	pon:100438174	hemoglobin subunit epsilon
Unigene572_All	400.99	0.84	16.72	131.07	46.86	36.28	4114.54	11.07	27.67	121.62	12.44	4420.32	19.57	4515.27	41.45	2.82	12.61	1.37	130.01	37.81	23.92	2.76	21	291.68	871	gi|449267190|gb|EMC78156.1|	202.2	2e-50	Leukocyte cell-derived chemotaxin-2, partial [Columba livia]	sp|O62644|LECT2_BOVIN	193	4e-49	Leukocyte cell-derived chemotaxin-2 OS=Bos taurus GN=LECT2 PE=1 SV=1	--	--	--	--	--
Unigene573_All	395.08	0	0	0	199.07	0.54	0.1	23.32	0.53	349.3	209.22	1.8	3.76	0.21	0.62	0	0.28	0	0.06	10.2	0	0.16	0	0	2402	gi|82084989|sp|Q69D48.1|RHBGA_XENLA	785.4	0	RecName: Full=Ammonium transporter Rh type B-A; AltName: Full=Rhesus blood group family type B glycoprotein A; Short=Rh family type B glycoprotein A; Short=Rh type B glycoprotein A >gi|38045381|gb|AAR08675.1| RhBG-like protein [Xenopus laevis]	sp|Q69D48|RHBGA_XENLA	785	0	Ammonium transporter Rh type B-A OS=Xenopus laevis GN=rhbg-a PE=2 SV=1	K06580	0	781	xla:447041	ammonium transporter Rh
Unigene574_All	394.04	0	1.59	0.25	257.69	269.98	0.17	865.6	0.03	0.13	487.66	0.43	6.95	0	622.88	0	0.43	0.2	3.05	0	7.16	0.32	1.7	0.28	2226	gi|62122767|ref|NP_001014307.1|	58.9	1e-06	keratin, type I cytoskeletal 9 [Canis lupus familiaris] >gi|75052187|sp|O18740.1|K1C9_CANFA RecName: Full=Keratin, type I cytoskeletal 9; AltName: Full=Cytokeratin-9; Short=CK-9; AltName: Full=Keratin-9; Short=K9 >gi|2352260|gb|AAC26971.1| keratin [Canis lupus familiaris]	sp|O18740|K1C9_CANFA	152	3e-36	Keratin, type I cytoskeletal 9 OS=Canis familiaris GN=KRT9 PE=3 SV=1	K07604	1e-35	152	cfa:490980	type I keratin, acidic
Unigene575_All	393.68	0	2.12	0.31	379.88	213.33	1.83	385.52	0	0.46	372.08	0.43	8.74	0.18	647.49	0.2	0	0	2.57	0.09	0.2	0.1	1.32	1.31	836	gi|301625217|ref|XP_002941806.1|	63.2	1e-08	PREDICTED: hypothetical protein LOC100496032 [Xenopus (Silurana) tropicalis]	--	--	--	--	--	--	--	--	--
CL388.Contig1_All	387.21	41.04	275.37	89.75	349.51	217.87	137.45	283.04	342.83	1899.39	303.33	200.05	42.14	221.39	352.68	40.25	93.35	41.09	83.7	866.3	151.91	131.05	211.45	129.94	3639	gi|147905464|ref|NP_001084064.1|	1967.2	0	sodium/potassium-transporting ATPase subunit alpha-1 [Xenopus laevis] >gi|18202616|sp|Q92123.1|AT1A1_XENLA RecName: Full=Sodium/potassium-transporting ATPase subunit alpha-1; Short=Na(+)/K(+) ATPase alpha-1 subunit; AltName: Full=Sodium pump subunit alpha-1 >gi|499226|gb|AAA19022.1| Na+-K+-ATPase alpha 1 subunit [Xenopus laevis]	sp|Q92123|AT1A1_XENLA	1967	0	Sodium/potassium-transporting ATPase subunit alpha-1 OS=Xenopus laevis GN=atp1a1 PE=2 SV=1	K01539	0	1967	xla:399285	sodium/potassium-transporting ATPase subunit alpha [EC:3.6.3.9]
CL895.Contig1_All	379.6	1960.32	1345.62	626.17	315.67	586.09	1205.32	419.49	841.89	392.98	287.59	373.24	296.11	822.69	359.69	256.95	250.37	59.44	595.8	386.64	1618.48	736.61	377.18	1573.66	1640	gi|14389309|ref|NP_116093.1|	910.6	0	tubulin alpha-1C chain [Homo sapiens] >gi|20455322|sp|Q9BQE3.1|TBA1C_HUMAN RecName: Full=Tubulin alpha-1C chain; AltName: Full=Alpha-tubulin 6; AltName: Full=Tubulin alpha-6 chain >gi|13436317|gb|AAH04949.1| Tubulin, alpha 1c [Homo sapiens] >gi|13543589|gb|AAH05946.1| Tubulin, alpha 1c [Homo sapiens] >gi|15080013|gb|AAH11790.1| Tubulin, alpha 1c [Homo sapiens] >gi|17939496|gb|AAH19298.1| Tubulin,…	sp|Q9BQE3|TBA1C_HUMAN	910	0	Tubulin alpha-1C chain OS=Homo sapiens GN=TUBA1C PE=1 SV=1	K07374	0	910	ptr:451876	tubulin alpha
CL4761.Contig2_All	378.72	188.81	338.3	228.31	305.92	400.96	122.22	309.43	130.54	177.28	309.38	284.16	70.37	300.69	289.79	77.04	251.24	31.6	142.32	197.58	225.91	566.24	104.07	419.19	815	gi|149639054|ref|XP_001515098.1|	82.8	2e-14	PREDICTED: SURP and G-patch domain-containing protein 2 [Ornithorhynchus anatinus]	sp|Q8IX01|SUGP2_HUMAN	51.6	2e-06	SURP and G-patch domain-containing protein 2 OS=Homo sapiens GN=SUGP2 PE=1 SV=2	K13166	3e-15	82.8	oaa:100077082	splicing factor, arginine/serine-rich 14
CL1048.Contig3_All	377.7	615.77	235.2	438.8	573.26	425.67	421.55	248.35	192.45	284.07	292.62	304.34	195.98	486.78	288.86	132.57	66.29	197.76	107.31	288.92	246.72	685.5	214.62	392.81	1861	gi|148685168|gb|EDL17115.1|	268.5	9e-70	ribosomal protein S15a, isoform CRA_b [Mus musculus]	sp|P62246|RS15A_RAT	261	3e-69	40S ribosomal protein S15a OS=Rattus norvegicus GN=Rps15a PE=1 SV=2	K02957	4e-69	263	xtr:100125111	small subunit ribosomal protein S15Ae
Unigene576_All	374.73	437.23	185.46	528.6	488.42	581.13	464.78	239.7	200.62	165.67	323.04	214.73	178.12	409.33	365.5	117.08	43.97	209.55	70.29	261.81	272.54	517.35	170.54	618.14	378	gi|348558214|ref|XP_003464913.1|	143.3	3e-33	PREDICTED: hypothetical protein LOC100725823 [Cavia porcellus]	sp|P63174|RL38_RAT	137	4e-33	60S ribosomal protein L38 OS=Rattus norvegicus GN=Rpl38 PE=1 SV=2	K02923	3e-33	140	aml:100463695	large subunit ribosomal protein L38e
Unigene577_All	371.84	0	0.18	0.77	200.06	164.25	0.24	460.21	0.15	0.08	273.72	0.36	3.87	1.38	339.62	0.33	0	0	0.3	0.81	0.08	3.75	15.41	2.1	985	--	--	--	--	--	--	--	--	--	--	--	--	--
Unigene578_All	358.99	187.32	220.72	235.06	337.14	367.83	236.69	325.18	136.23	210.14	326.1	264.09	83.39	361.62	364.34	62.46	226.75	38.37	150.04	241.52	174.33	552.38	120.43	418.05	2347	gi|465951075|gb|EMP24094.1|	339	7e-91	SURP and G-patch domain-containing protein 2 [Chelonia mydas]	sp|Q8IX01|SUGP2_HUMAN	260	1e-68	SURP and G-patch domain-containing protein 2 OS=Homo sapiens GN=SUGP2 PE=1 SV=2	K13166	3e-96	353	tgu:100218451	splicing factor, arginine/serine-rich 14
CL2340.Contig1_All	357.67	79.96	237.19	206.02	302.71	246.01	420.37	336.58	93.43	357.02	283.48	388.07	142.3	263.99	324.34	157.82	117.61	82.84	237.17	588.83	229.91	326.74	306.41	298.7	2012	gi|449268464|gb|EMC79328.1|	793.9	0	Alpha-enolase [Columba livia]	sp|P51913|ENOA_CHICK	792	0	Alpha-enolase OS=Gallus gallus GN=ENO1 PE=2 SV=2	K01689	0	792	gga:396017	enolase [EC:4.2.1.11]
CL3069.Contig3_All	357.65	143.29	259.8	256.42	375.35	274.45	288.66	265.81	166.94	256.74	310.91	187.3	132.52	275.23	315.57	125.76	255.53	68.68	163.7	399.01	200.48	298.69	149.43	324.49	1884	gi|148231181|ref|NP_001086413.1|	773.5	0	translation initiation factor eIF4A II [Xenopus laevis] >gi|50603985|gb|AAH77641.1| LOC444845 protein [Xenopus laevis]	sp|P60843|IF4A1_MOUSE	761	0	Eukaryotic initiation factor 4A-I OS=Mus musculus GN=Eif4a1 PE=2 SV=1	K03257	0	773	xla:444845	translation initiation factor 4A
Unigene579_All	356.98	0.83	10.33	23.57	252.91	190.38	53.89	355.76	66.64	254.4	252.38	72.15	55.05	40.13	337.37	10.41	1.27	11.86	15.06	349.5	17.46	6.84	92.73	82.96	795	gi|55742206|ref|NP_001006890.1|	227.3	6e-58	microsomal glutathione S-transferase 3 [Xenopus (Silurana) tropicalis] >gi|50418447|gb|AAH77689.1| microsomal glutathione S-transferase 3 [Xenopus (Silurana) tropicalis]	sp|O14880|MGST3_HUMAN	221	1e-57	Microsomal glutathione S-transferase 3 OS=Homo sapiens GN=MGST3 PE=1 SV=1	K00799	9e-59	227	xtr:448730	glutathione S-transferase [EC:2.5.1.18]
Unigene580_All	355.24	33.46	22.49	51.48	313.79	182.12	247.95	1052.62	19.86	57.9	226.73	299.85	58	133.11	479.41	14.05	9.51	5.35	108.87	33.28	26.2	184.79	77.04	235.98	1519	gi|348566429|ref|XP_003469004.1|	439.1	2e-121	PREDICTED: macrophage-capping protein-like [Cavia porcellus]	sp|Q865V6|CAPG_BOVIN	434	2e-121	Macrophage-capping protein OS=Bos taurus GN=CAPG PE=2 SV=1	K10368	7e-121	434	ecb:100053297	capping protein (actin filament), gelsolin-like
Unigene581_All	353.63	31.72	90.15	225.06	318.16	254.02	979.46	426.69	149.7	188.39	227.85	251.84	102.33	455.07	386.96	56.05	55.63	20.24	236.98	478.7	102.07	255.09	75.74	1040.23	1487	gi|292659239|gb|ADE34571.1|	559.3	1e-157	annexin A2 [Bombina maxima]	sp|Q5R5A0|ANXA2_PONAB	551	1e-156	Annexin A2 OS=Pongo abelii GN=ANXA2 PE=2 SV=1	--	--	--	--	--
Unigene582_All	352.14	12.02	123.26	65.64	374.63	341.66	13.81	543.03	6.56	71.4	288.37	8.15	11.49	73.35	545.2	4.64	136.38	2.32	41.82	1213.21	174.92	16.22	56.3	24.67	1172	gi|2499471|sp|Q90384.1|TDX_CYNPY	382.5	2e-104	RecName: Full=Peroxiredoxin; AltName: Full=Animal blastomere protein, 25 kDa; Short=ABP-25; AltName: Full=Thioredoxin peroxidase; AltName: Full=Thioredoxin-dependent peroxide reductase >gi|520853|dbj|BAA07054.1| animal blastomere protein [Cynops pyrrhogaster]	sp|Q90384|TDX_CYNPY	382	8e-106	Peroxiredoxin OS=Cynops pyrrhogaster PE=2 SV=1	K13279	2e-99	363	mgp:100547686	peroxiredoxin 1 [EC:1.11.1.15]
Unigene583_All	350.82	0.49	145.46	2521.93	740.03	4351.35	2154.03	403.61	784.86	148.9	233.69	64.3	420.83	1389.88	1154.45	189.51	48.32	33.55	1268.76	187.99	77.95	106.34	566.8	3110.02	5516	gi|147905732|ref|NP_001083544.1|	209.1	2e-51	collagen, type III, alpha 1 (Ehlers-Danlos syndrome type IV, autosomal dominant) precursor [Xenopus laevis] >gi|38173761|gb|AAH60753.1| MGC69046 protein [Xenopus laevis]	sp|P02461|CO3A1_HUMAN	2344	0	Collagen alpha-1(III) chain OS=Homo sapiens GN=COL3A1 PE=1 SV=4	K06236	0	2539	xla:398983	collagen, type I/II/III/V/XI, alpha
Unigene584_All	346.99	690.4	438.91	274.15	408.07	430.2	413.06	296.45	232.54	326.43	240.68	263.44	74.67	451.04	360.37	70.17	117.97	56.16	192.84	253.2	318.15	512.93	129.27	611.66	2685	gi|60302790|ref|NP_001012589.1|	352.4	7e-95	integral membrane protein 2A [Gallus gallus]	sp|O43736|ITM2A_HUMAN	266	2e-70	Integral membrane protein 2A OS=Homo sapiens GN=ITM2A PE=1 SV=2	--	--	--	--	--
CL8857.Contig2_All	346.92	378.04	308.75	2460.1	284.08	716.9	496.18	373.27	1430.59	478.27	1812.8	482.2	6859.39	258.07	315.02	8093.88	243.98	70.96	3783	356.31	389.94	252.24	340.65	340.74	1517	gi|45382061|ref|NP_990782.1|	454.1	8e-126	triosephosphate isomerase [Gallus gallus] >gi|136056|sp|P00940.2|TPIS_CHICK RecName: Full=Triosephosphate isomerase; Short=TIM; AltName: Full=Triose-phosphate isomerase >gi|212772|gb|AAA49094.1| TIM [Gallus gallus] >gi|212774|gb|AAA49095.1| triosephosphate isomerase (EC 5.3.1.1) [Gallus gallus]	sp|P00940|TPIS_CHICK	454	3e-127	Triosephosphate isomerase OS=Gallus gallus GN=TPI1 PE=1 SV=2	K01803	1e-126	454	gga:396435	triosephosphate isomerase (TIM) [EC:5.3.1.1]
Unigene585_All	345.47	221.14	110.92	188.39	489.37	235.31	360.03	223.09	165.43	219.86	284.47	322.43	109.79	444.84	330.03	80.8	264.18	93.75	146.88	324.11	111.3	583.86	140.56	283.19	1351	gi|226372338|gb|ACO51794.1|	402.1	3e-110	Nucleophosmin [Rana catesbeiana]	sp|P07222|NPM_XENLA	387	2e-107	Nucleophosmin OS=Xenopus laevis GN=npm1 PE=1 SV=1	K11276	4e-108	392	xtr:394478	nucleophosmin 1
Unigene586_All	341.65	0	0	0.42	404.69	163.73	0.65	598.79	0	1.62	453.57	0.12	13.27	0	534.57	0.13	0	0	0.71	0	0	0	0.44	0.41	640	gi|327279420|ref|XP_003224454.1|	73.9	6e-12	PREDICTED: hypothetical protein LOC100560275 [Anolis carolinensis]	sp|P35662|CYLC1_BOVIN	52.4	8e-07	Cylicin-1 OS=Bos taurus GN=CYLC1 PE=1 SV=1	K03138	3e-07	55.5	aag:AaeL_AAEL003945	transcription initiation factor TFIIF subunit alpha
CL2443.Contig10_All	338.17	0	1.09	0.36	810.22	45.86	5.66	0.32	0	0	324.13	0	9.14	0	0	7.01	0	0	3.13	0	0.18	0	0	1.55	524	--	--	--	--	--	--	--	--	--	--	--	--	--
CL8899.Contig1_All	333.82	67.9	197.26	80.66	258.58	164.55	347.03	205.36	178.79	371.83	183.53	106.47	85.92	501.85	215.8	56.37	67.05	35.55	242.61	105.52	152.68	123.4	96.76	234.2	1236	gi|465952426|gb|EMP24900.1|	88.2	9e-16	Tropomyosin alpha-3 chain [Chelonia mydas]	sp|Q63610|TPM3_RAT	72	3e-12	Tropomyosin alpha-3 chain OS=Rattus norvegicus GN=Tpm3 PE=1 SV=2	K09290	6e-16	85.9	gga:396430	tropomyosin 3
CL5021.Contig1_All	332.56	1.24	27.49	75.78	452.17	108.9	174.05	35.69	17.09	106.23	177.08	48.85	70.53	3628.99	124.21	49.29	5.81	13.14	196.64	431.1	17.13	120.26	2601.72	174.51	1524	gi|58332196|ref|NP_001011250.1|	766.9	0	actin, alpha 2, smooth muscle, aorta [Xenopus (Silurana) tropicalis] >gi|148224132|ref|NP_001084806.1| actin, alpha 2, smooth muscle, aorta [Xenopus laevis] >gi|33415844|gb|AAQ18431.1| smooth muscle actin [Pelophylax lessonae] >gi|47124883|gb|AAH70542.1| MGC78870 protein [Xenopus laevis] >gi|52354605|gb|AAH82830.1| MGC78870 protein [Xenopus laevis] >gi|56611164|gb|AAH87829.1| actin, alpha 2, smoo…	sp|P62738|ACTA_RAT	760	0	Actin, aortic smooth muscle OS=Rattus norvegicus GN=Acta2 PE=2 SV=1	K12313	0	766	xtr:496696	actin, aortic smooth muscle
Unigene587_All	328.13	132.01	724.25	288.75	380.92	523.24	191.87	496.89	380.24	235.91	272.81	293.16	69.44	387.48	436.2	43.69	159.2	31.16	199.52	475.65	684.74	460.36	590.62	520.45	552	--	--	--	--	--	--	--	--	--	--	--	--	--
Unigene588_All	316.78	151.68	201.9	155.29	293.29	232.32	231	241.71	151.41	224.74	254.61	197.36	119.42	335.11	264.06	67.1	204.8	38.63	158.26	217.63	174.16	454.71	124	207.96	1521	gi|395532006|ref|XP_003768064.1|	682.2	0	PREDICTED: interleukin enhancer-binding factor 2 [Sarcophilus harrisii]	sp|Q5RFJ1|ILF2_PONAB	678	0	Interleukin enhancer-binding factor 2 OS=Pongo abelii GN=ILF2 PE=2 SV=1	K13089	0	682	mdo:100019710	interleukin enhancer-binding factor 2
Unigene589_All	308.55	47.36	20.16	22.44	236.55	110.62	82.7	127.6	61.49	11.73	197.97	22.24	14.35	80.89	139.79	5.95	0.63	1.66	26.07	29.6	10.13	31.08	15.97	88.6	2893	gi|465958564|gb|EMP27941.1|	405.6	7e-111	Extracellular matrix protein 1 [Chelonia mydas]	sp|Q62894|ECM1_RAT	310	9e-84	Extracellular matrix protein 1 OS=Rattus norvegicus GN=Ecm1 PE=2 SV=2	K03626	9e-12	71.6	gga:396544	nascent polypeptide-associated complex subunit alpha
Unigene590_All	306.41	0	0.37	0.6	179.11	152.81	0.33	363.26	0	0	200.74	0.4	5.32	1.69	330.27	0.11	0	0	0.31	0.2	0	3.11	15.24	1.75	734	--	--	--	--	--	--	--	--	--	--	--	--	--
Unigene591_All	306.18	420.9	87.95	80.97	256.96	131.68	409.6	196.29	111.41	206.9	179.05	393.49	132	296.74	228.03	84.13	342.77	37.96	127.15	274.05	91.28	617.27	183.73	268.23	935	gi|351710635|gb|EHB13554.1|	151	8e-35	Profilin-1 [Heterocephalus glaber]	sp|P62963|PROF1_RAT	150	5e-36	Profilin-1 OS=Rattus norvegicus GN=Pfn1 PE=1 SV=2	K05759	2e-35	150	rno:64303	profilin
Unigene592_All	302.8	0.31	31.87	21.64	228.69	215.13	23.79	507.99	40.92	29.33	311.07	6.23	10.7	43.11	334.52	4.58	74.2	5.85	19.01	70.92	18.28	3.47	28.78	69.39	1384	gi|147901359|ref|NP_001086231.1|	313.2	2e-83	PERP, TP53 apoptosis effector [Xenopus laevis] >gi|49256288|gb|AAH74357.1| MGC84230 protein [Xenopus laevis]	sp|Q96FX8|PERP_HUMAN	222	2e-57	p53 apoptosis effector related to PMP-22 OS=Homo sapiens GN=PERP PE=2 SV=1	K10136	3e-84	313	xla:444660	TP53 apoptosis effector
Unigene593_All	302.36	0.02	6.87	11.01	218.97	163.79	36.41	356.81	0.25	0.34	275.34	0.53	7.9	40.38	231.48	1.41	0.29	0.05	10.05	0.71	1.78	4.19	1.3	38.97	4206	gi|449279150|gb|EMC86796.1|	216.1	1e-53	Epithelial membrane protein 1 [Columba livia]	sp|P54848|EMP1_RAT	200	2e-50	Epithelial membrane protein 1 OS=Rattus norvegicus GN=Emp1 PE=2 SV=1	--	--	--	--	--
Unigene594_All	299.74	697.52	174.07	165.58	393.56	207.31	385.19	213.33	210.97	257.95	298.5	209.01	130.86	433.86	302.42	116.94	236.11	65.3	184.05	212.7	151.62	386.52	146.61	327.43	1456	gi|4504511|ref|NP_001530.1|	738	0	dnaJ homolog subfamily A member 1 [Homo sapiens] >gi|350537217|ref|NP_001233463.1| dnaJ homolog subfamily A member 1 [Pan troglodytes] >gi|356460973|ref|NP_001239072.1| DnaJ (Hsp40) homolog, subfamily A, member 1 [Canis lupus familiaris] >gi|1706474|sp|P31689.2|DNJA1_HUMAN RecName: Full=DnaJ homolog subfamily A member 1; AltName: Full=DnaJ protein homolog 2; AltName: Full=HSDJ; AltName: Full=Heat…	sp|P31689|DNJA1_HUMAN	738	0	DnaJ homolog subfamily A member 1 OS=Homo sapiens GN=DNAJA1 PE=1 SV=2	K09502	0	741	ptr:746627	DnaJ homolog subfamily A member 1
Unigene595_All	298.73	228.49	125.73	56.46	293.8	118.15	355.93	371.12	151.57	174.77	268.72	213.38	155.26	297.35	418.86	107.75	82.28	39	117.84	128.25	93.96	386.4	128.7	122.78	812	--	--	--	--	--	--	--	--	--	--	--	--	--
CL922.Contig3_All	297.96	0	1.27	0.44	635.43	54.88	14.78	0.41	0	0.11	243.25	0.01	8.88	0.03	0.35	3.47	0.02	0	3.04	0	0.34	0	0.01	2.24	6671	--	--	--	--	--	--	--	--	--	--	--	--	--
Unigene596_All	297.48	0.07	1.78	10.76	276.09	94.1	635.77	307.28	0.43	84.83	167.41	4.88	6.1	33.71	336.09	1.82	157.21	4.21	8.32	88.49	2.28	0.32	37.06	387.76	1024	--	--	--	--	--	--	--	--	--	--	--	--	--
CL8020.Contig2_All	295.18	268.8	71.23	166.73	333.01	161.67	304.3	138.37	84.88	132.99	246.07	151.9	93.13	270.04	214.74	63.44	24.78	119.19	60.95	125.29	90.29	340.89	98.44	145.9	760	gi|223646526|gb|ACN10021.1|	292.4	1e-77	40S ribosomal protein S23 [Salmo salar] >gi|223672373|gb|ACN12368.1| 40S ribosomal protein S23 [Salmo salar]	sp|Q90YQ1|RS23_ICTPU	287	1e-77	40S ribosomal protein S23 OS=Ictalurus punctatus GN=rps23 PE=2 SV=1	K02973	3e-78	291	xtr:497003	small subunit ribosomal protein S23e
Unigene597_All	294.25	129.52	207.12	238.14	393.56	247.75	145.38	165.71	63.35	463.54	245.88	371.22	64.54	134.49	249.09	48.08	203.88	72.82	148.65	338.06	360.64	87.98	119.56	84.14	1285	gi|21263651|sp|P81942.1|GSTP1_BUFBU	291.6	6e-77	RecName: Full=Glutathione S-transferase P 1; AltName: Full=BBGSTP1-1; AltName: Full=GST class-pi	sp|P81942|GSTP1_BUFBU	291	2e-78	Glutathione S-transferase P 1 OS=Bufo bufo PE=1 SV=1	K00799	4e-76	285	mmu:14870	glutathione S-transferase [EC:2.5.1.18]
Unigene598_All	292.1	0	2114.33	26.52	255.11	115.8	1375.19	3.12	0.59	20.98	14.86	8.57	19.38	2.47	4.6	5.13	20.78	0	156.57	0.14	643.71	2.19	0.67	2505.64	1010	gi|148234712|ref|NP_001086294.1|	230.3	1e-58	prostaglandin D2 synthase 21kDa (brain) precursor [Xenopus laevis] >gi|49522200|gb|AAH74439.1| MGC84695 protein [Xenopus laevis]	sp|Q01584|LIPO_BUFMA	223	5e-58	Lipocalin OS=Bufo marinus PE=1 SV=1	K01830	1e-59	230	xla:444723	prostaglandin-H2 D-isomerase [EC:5.3.99.2]
Unigene599_All	291.82	105.67	76.32	103.77	288.11	186.56	470.65	235.38	214.59	177.09	215.84	213.82	104.83	815.29	280.48	48.87	149.13	58.5	135.37	567.61	94.86	251.58	1531.03	757.98	408	gi|225706940|gb|ACO09316.1|	187.2	2e-46	Myosin light polypeptide 6 [Osmerus mordax]	sp|Q64119|MYL6_RAT	181	4e-46	Myosin light polypeptide 6 OS=Rattus norvegicus GN=Myl6 PE=1 SV=3	K05738	3e-47	186	dre:337226	myosin light chain 1
Unigene600_All	291.59	341.72	245.99	259.35	343.9	224.93	202.05	188.9	325.54	198.38	295.88	170.93	299.56	231.62	217.58	282.28	99.54	68.19	291.94	142.47	253.88	145.07	167.45	139.62	2006	gi|429558377|gb|AGA12031.1|	353.2	3e-95	cyclic AMP-dependent transcription factor ATF-4 [Trachemys scripta elegans]	sp|P18848|ATF4_HUMAN	303	7e-82	Cyclic AMP-dependent transcription factor ATF-4 OS=Homo sapiens GN=ATF4 PE=1 SV=3	K04374	2e-93	343	tgu:100190733	activating transcription factor 4
Unigene601_All	290.98	161.11	230	217.05	314.79	235.28	262.12	243.37	166.61	254.48	229.6	285.23	88.33	406.73	312.15	63.83	207.18	37.57	154.32	289.02	176.58	754.55	142.82	264.17	635	--	--	--	--	--	--	--	--	--	--	--	--	--
Unigene602_All	290.26	39.74	2.56	4.69	195.81	87.5	15.55	276.55	5.91	5.98	256.84	7.31	6.08	13.61	238.89	2.75	7.11	1.36	5.06	13.5	4.14	13.96	4.63	9.37	1572	gi|301612101|ref|XP_002935535.1|	242.3	5e-62	PREDICTED: three prime repair exonuclease 2-like [Xenopus (Silurana) tropicalis]	sp|Q9R1A9|TREX2_MOUSE	219	2e-56	Three prime repair exonuclease 2 OS=Mus musculus GN=Trex2 PE=2 SV=1	K10791	7e-63	242	xtr:100488944	three prime repair exonuclease 2 [EC:3.1.11.2]
CL4135.Contig1_All	289.66	9.71	23.08	8.15	778.36	63.92	33.28	16.09	15.47	21.21	261.28	10	33.57	17.65	10.71	5.49	8.63	2.25	8.46	8.92	15.57	25.33	5.99	17.86	11061	gi|347921826|ref|NP_001006461.2|	1099.7	0	LETM1 and EF-hand domain-containing protein 1, mitochondrial [Gallus gallus]	sp|Q5ZK33|LETM1_CHICK	1099	0	LETM1 and EF-hand domain-containing protein 1, mitochondrial OS=Gallus gallus GN=LETM1 PE=2 SV=1	K03002	4e-50	202	hmg:100212263	DNA-directed RNA polymerase I subunit RPA2 [EC:2.7.7.6]
Unigene603_All	288.79	240.28	935.82	271.47	337.57	370.8	190.21	207.89	200.16	616.5	273.63	204.94	222.85	238.7	260.09	259.13	54	63.81	254.63	340.8	592.62	297.9	109.2	436.87	619	gi|197129473|gb|ACH45971.1|	65.9	8e-71	putative ornithine decarboxylase antizyme variant 1 [Taeniopygia guttata]	sp|O42148|OAZ1_CHICK	204	1e-52	Ornithine decarboxylase antizyme 1 OS=Gallus gallus GN=OAZ PE=2 SV=3	K12752	3e-06	52	ame:551149	myosin light chain, invertebrate
Unigene604_All	284.54	188.97	117.74	183.94	358.92	193.53	322.29	160.26	132.38	176.48	261.73	182.81	182.63	337.62	232.5	118.7	49.19	108.64	112.83	255.71	116.28	307.53	149.45	210.44	1249	gi|344283081|ref|XP_003413301.1|	25	1e-69	PREDICTED: ubiquitin-60S ribosomal protein L40-like [Loxodonta africana]	sp|P0C276|RL40_SHEEP	262	1e-69	Ubiquitin-60S ribosomal protein L40 OS=Ovis aries GN=UBA52 PE=2 SV=2	K02927	6e-70	265	ptr:735674	large subunit ribosomal protein L40e
CL2454.Contig2_All	282.1	0.96	134.03	16.48	24.74	33.22	3562.68	12.66	52.17	301.28	13.13	442.5	1.75	929.48	15.23	3.8	283.12	126.16	114.86	409.78	89.71	21.04	408.94	3534.34	1593	gi|45360543|ref|NP_988944.1|	505	4e-141	keratin, type I cytoskeletal 18 [Xenopus (Silurana) tropicalis] >gi|82202464|sp|Q6P864.1|K1C18_XENTR RecName: Full=Keratin, type I cytoskeletal 18; AltName: Full=Cytokeratin-18; Short=CK-18; AltName: Full=Keratin-18; Short=K18 >gi|38174725|gb|AAH61366.1| keratin 18 [Xenopus (Silurana) tropicalis]	sp|Q6P864|K1C18_XENTR	504	2e-142	Keratin, type I cytoskeletal 18 OS=Xenopus tropicalis GN=krt18 PE=2 SV=1	K07604	6e-142	504	xtr:394541	type I keratin, acidic
Unigene605_All	278.85	373.2	222.87	202.99	372.84	217.2	241.58	186.68	172.8	201.67	205.39	311.42	103.71	408.28	239.47	115.3	151.86	55.3	176.65	182.75	192.17	680.8	144.83	254.19	1987	gi|50728360|ref|XP_416106.1|	735.7	0	PREDICTED: nucleosome assembly protein 1-like 1 [Gallus gallus] >gi|326911600|ref|XP_003202146.1| PREDICTED: nucleosome assembly protein 1-like 1-like [Meleagris gallopavo]	sp|Q4U0Y4|NPL1A_XENLA	726	0	Nucleosome assembly protein 1-like 1-A OS=Xenopus laevis GN=nap1l1-a PE=1 SV=1	K11279	0	735	mgp:100551344	nucleosome assembly protein 1-like 1
Unigene606_All	278.75	327.97	178.61	142.23	234.23	200.69	168.36	192.62	184.43	280.39	220.99	257.56	82.2	342.88	248.07	55.52	103.27	54.7	178.05	212.17	209.39	478.43	133.92	197.49	1840	gi|147901405|ref|NP_001084264.1|	670.2	0	poly(rC) binding protein 2 [Xenopus laevis] >gi|5459450|emb|CAB50743.1| hnRNP-E2 protein [Xenopus laevis]	sp|Q61990|PCBP2_MOUSE	578	1e-164	Poly(rC)-binding protein 2 OS=Mus musculus GN=Pcbp2 PE=1 SV=1	K13162	0	670	xla:399399	poly(rC)-binding protein 2/3/4
CL3515.Contig3_All	273.52	1.31	14.32	387.74	250.94	213.55	43.45	629.33	24.09	52.73	284.53	55	21.26	59.51	388.4	8.82	2.25	8.26	28.8	31.59	10.06	11.15	23.37	34.57	687	gi|392935415|pdb|2LE9|B	82.8	1e-14	Chain B, Ragec2-S100a13 Tetrameric Complex >gi|392935416|pdb|2LE9|C Chain C, Ragec2-S100a13 Tetrameric Complex >gi|62632859|gb|AAX89402.1| S100A13, partial [Homo sapiens]	sp|Q99584|S10AD_HUMAN	82.8	6e-16	Protein S100-A13 OS=Homo sapiens GN=S100A13 PE=1 SV=1	--	--	--	--	--
Unigene608_All	271.2	368.6	105.35	255.48	420.11	227.31	350.4	176.19	165.34	189.19	228.66	211.45	164.29	332.42	245.79	113.41	59.23	162.21	73.97	238.46	118.71	376.33	152.56	236.57	506	gi|62858613|ref|NP_001016950.1|	135.2	1e-30	ribosomal protein S28 pseudogene 9 [Xenopus (Silurana) tropicalis] >gi|147901035|ref|NP_001087354.1| ribosomal protein S28 pseudogene 9 [Xenopus laevis] >gi|51873955|gb|AAH78605.1| MGC85550 protein [Xenopus laevis] >gi|71051186|gb|AAH99294.1| MGC85550 protein [Xenopus laevis]	sp|Q90YP3|RS28_ICTPU	134	1e-31	40S ribosomal protein S28 OS=Ictalurus punctatus GN=rps28 PE=3 SV=1	K02979	2e-31	135	xtr:549704	small subunit ribosomal protein S28e
Unigene607_All	271.17	0.11	0.2	0.07	188.12	94.03	0.22	223.35	0.06	0.65	162.04	0.21	4.63	0.44	143.27	0.1	31.58	0.05	0.42	0.52	0.18	0.08	0.43	0.21	4768	gi|355785863|gb|EHH66046.1|	1321.2	0	C3 and PZP-like alpha-2-macroglobulin domain-containing protein 9 [Macaca fascicularis]	sp|A8K2U0|A2ML1_HUMAN	1313	0	Alpha-2-macroglobulin-like protein 1 OS=Homo sapiens GN=A2ML1 PE=1 SV=3	K03910	0	1058	xla:447743	alpha-2-macroglobulin
Unigene609_All	265.21	313.48	222.61	187.15	346.41	245.81	299.01	146.57	185.76	190.81	214.68	228.14	197.82	331.89	205.81	157.69	104.88	26.65	147.82	234.24	207.15	447.76	145.98	357.23	949	gi|89268303|emb|CAJ82851.1|	306.6	1e-81	basic transcription factor 3 [Xenopus (Silurana) tropicalis]	sp|Q64152|BTF3_MOUSE	301	2e-81	Transcription factor BTF3 OS=Mus musculus GN=Btf3 PE=2 SV=3	K01527	2e-82	306	gga:426154	nascent polypeptide-associated complex subunit beta
CL6884.Contig2_All	264.72	190.82	290.4	207.44	274.5	232.66	118.96	157.59	146.28	251.32	197.58	174.96	66.69	291.3	189.68	78.81	115.12	42.85	147.85	172.41	213.93	222.95	147.75	294.61	2232	gi|50054431|ref|NP_001001905.1|	367.9	1e-99	ADP-ribosylation factor 1 [Xenopus (Silurana) tropicalis] >gi|148223836|ref|NP_001080057.1| ADP-ribosylation factor 1 [Xenopus laevis] >gi|27503439|gb|AAH42337.1| Arf2-prov protein [Xenopus laevis] >gi|46623316|gb|AAH69225.1| ADP-ribosylation factor 3 [Xenopus (Silurana) tropicalis] >gi|51703673|gb|AAH80915.1| ADP-ribosylation factor 3 [Xenopus (Silurana) tropicalis] >gi|89271853|emb|CAJ81862.1| …	sp|P84079|ARF1_RAT	364	5e-100	ADP-ribosylation factor 1 OS=Rattus norvegicus GN=Arf1 PE=1 SV=2	K07937	2e-100	367	xtr:431681	ADP-ribosylation factor 1
Unigene610_All	264.2	0	0	0.06	164.95	41.94	7.42	181.21	0	0	47.62	36.29	3.4	0	227.31	0	0	0	0.47	0.1	2.07	0	0.58	1.29	1374	gi|363741540|ref|XP_417473.3|	140.2	2e-31	PREDICTED: uncharacterized protein LOC419301 [Gallus gallus]	sp|Q9N0L8|WAP_MACEU	109	1e-23	Whey acidic protein OS=Macropus eugenii GN=WAP PE=1 SV=1	K04550	8e-09	62.4	bfo:BRAFLDRAFT_120630	low density lipoprotein-related protein 1 (alpha-2-macroglobulin receptor)
CL692.Contig2_All	263.92	0.02	0	0	185.23	92.86	7.62	1319.57	0.02	0.02	164.79	0.26	4.58	0.72	346.68	0.19	2.22	0	0.41	0.6	0.13	0	0.31	2.72	2897	gi|348514814|ref|XP_003444935.1|	58.5	2e-06	PREDICTED: WAP four-disulfide core domain protein 3-like [Oreochromis niloticus]	sp|Q8IUB2|WFDC3_HUMAN	96.3	3e-19	WAP four-disulfide core domain protein 3 OS=Homo sapiens GN=WFDC3 PE=2 SV=1	K06252	7e-06	53.9	xtr:100494697	tenascin
Unigene611_All	261.89	58.82	168.12	66.53	261.94	150.2	136.45	389.6	89.05	95.44	237.5	87.84	52.62	159.52	306.82	27.67	150.23	12.33	54.77	86.14	166.09	118.01	74.93	84.28	952	gi|148230603|ref|NP_001085625.1|	185.3	3e-45	dynein, light chain, LC8-type 1 [Xenopus laevis] >gi|49118089|gb|AAH73042.1| MGC82658 protein [Xenopus laevis] >gi|94957773|gb|ABF47137.1| dynein light chain dlc8a [Xenopus laevis]	sp|O96860|DYL2_DROME	179	8e-45	Dynein light chain 2, cytoplasmic OS=Drosophila melanogaster GN=Cdlc2 PE=3 SV=1	K10418	5e-46	185	xla:444051	dynein light chain LC8-type
CL2981.Contig2_All	261.77	2.13	67.7	10.09	174.8	149.1	103.07	175.56	13.62	94.93	137.58	34.23	7.74	51.53	193.09	5.35	61.48	2.63	27.05	78.2	88.97	9.22	30.68	167.25	1824	gi|348565346|ref|XP_003468464.1|	243.8	2e-62	PREDICTED: peroxiredoxin-5, mitochondrial-like [Cavia porcellus]	sp|P30044|PRDX5_HUMAN	240	9e-63	Peroxiredoxin-5, mitochondrial OS=Homo sapiens GN=PRDX5 PE=1 SV=4	K11187	4e-62	239	hsa:25824	peroxiredoxin 5, atypical 2-Cys peroxiredoxin [EC:1.11.1.15]
Unigene613_All	261.58	266.38	88.32	229.27	285.25	206.27	383.9	138.5	139.45	251.58	256.79	168.7	122.35	352.74	197.48	115.53	33.61	47.75	146.38	144.5	95.89	368.39	119.6	231.74	467	--	--	--	--	--	--	--	--	--	--	--	--	--
Unigene612_All	261.48	276.85	170.61	113.82	146.04	236.08	666.73	350.36	157.09	368.06	206.85	175.76	40.89	509.99	306.13	75.94	37.64	61.48	109.55	240.03	123.02	522.65	120.58	204.97	4206	gi|301632390|ref|XP_002945269.1|	490.3	3e-136	PREDICTED: hypothetical protein LOC100492160 [Xenopus (Silurana) tropicalis]	sp|Q8SX83|SPEN_DROME	62.4	8e-09	Protein split ends OS=Drosophila melanogaster GN=spen PE=1 SV=2	K10592	2e-15	86.7	xtr:100489531	E3 ubiquitin-protein ligase HUWE1 [EC:6.3.2.19]
Unigene614_All	261.43	3.3	8.47	6.48	431.68	85.91	171.36	108.12	2.88	180.34	176.23	68.35	12.42	91.4	152.48	3.8	0.73	19.89	27.34	544.58	40.07	12.27	67.28	55.44	884	gi|301622677|ref|XP_002940656.1|	112.1	3e-23	PREDICTED: hypothetical protein LOC100488372 [Xenopus (Silurana) tropicalis]	sp|Q54T06|Y8206_DICDI	65.9	1e-10	Probable zinc transporter protein DDB_G0282067 OS=Dictyostelium discoideum GN=DDB_G0282067 PE=2 SV=1	K14713	9e-13	74.7	nve:NEMVE_v1g241132	solute carrier family 39 (zinc transporter), member 7
Unigene615_All	260.5	0.4	2.21	209.51	145.82	128.42	778.14	210.8	1.01	6.94	99.16	0.19	324.05	58.39	268.64	79.44	12.36	0.42	177.14	326.57	2.37	0.45	27.36	157.1	412	--	--	--	--	--	--	--	--	--	--	--	--	--
Unigene616_All	256.17	0	0	0.11	251.08	160.96	0.4	515.19	0	0	258	0.32	6.41	1.64	473.02	0.05	0	0	0.37	0.05	0.1	0.05	0.95	0.21	1534	gi|449272425|gb|EMC82354.1|	471.9	4e-131	Serpin B5 [Columba livia]	sp|Q6GLQ1|SPB5_XENLA	470	4e-132	Serpin B5 OS=Xenopus laevis GN=serpinb5 PE=2 SV=1	K10139	2e-131	470	xla:444699	serpin B5
CL4926.Contig3_All	253.56	0	0.04	0.07	243.08	157.56	0.28	693.03	0.03	0.33	220.79	0.09	5.33	0	358.4	0	0	0	0.38	0	0.04	0	0.33	0.32	2190	gi|78675131|dbj|BAE47566.1|	589.7	2e-166	tyrosinase [Cynops pyrrhogaster]	sp|P55025|TYRO_ORYLA	279	2e-74	Tyrosinase OS=Oryzias latipes GN=tyr PE=2 SV=1	K00505	5e-76	286	dre:30207	tyrosinase [EC:1.14.18.1]
Unigene617_All	252.01	212.1	107.98	159.57	307.65	204.67	251.97	146.15	112.6	120.24	185.22	166.83	110.57	264.09	181.9	88.07	26.03	141.05	66.51	195.17	111.93	327.82	112.85	215.57	1702	gi|350535817|ref|NP_001232215.1|	253.8	2e-65	putative ribosomal protein L14 [Taeniopygia guttata] >gi|197127202|gb|ACH43700.1| putative ribosomal protein L14 [Taeniopygia guttata]	sp|Q9CR57|RL14_MOUSE	234	3e-61	60S ribosomal protein L14 OS=Mus musculus GN=Rpl14 PE=2 SV=3	K02875	3e-66	253	tgu:100190005	large subunit ribosomal protein L14e
CL7375.Contig1_All	251.1	0	0	0.24	592.01	29.87	8.5	0.11	0	0	130.16	0	9.19	0	0	0.34	0	0.11	0.1	0	0	0	0	2	729	gi|338817981|sp|P05560.3|IOVO_DRONO	72.4	2e-11	RecName: Full=Ovomucoid; Short=OVM; Flags: Precursor >gi|281181702|dbj|BAG72138.4| ovomucoid [Dromaius novaehollandiae]	sp|P05560|IOVO_DRONO	91.7	1e-18	Ovomucoid OS=Dromaius novaehollandiae PE=1 SV=3	K06254	6e-10	64.7	tca:100141763	agrin
Unigene618_All	249.8	34.69	136.58	47	311.52	152.75	44.58	186.55	59.57	72.07	157.61	105.37	37.67	136.11	210.13	25.26	201.89	11.15	33.25	90	70.26	90.33	57.49	40.28	1554	gi|38174048|gb|AAH61309.1|	125.2	9e-27	MGC75785 protein [Xenopus (Silurana) tropicalis] >gi|89268203|emb|CAJ82614.1| high-mobility group nucleosome binding domain 1 [Xenopus (Silurana) tropicalis] >gi|89271294|emb|CAJ82689.1| high-mobility group nucleosome binding domain 1 [Xenopus (Silurana) tropicalis] >gi|89272908|emb|CAJ82924.1| high-mobility group nucleosome binding domain 1 [Xenopus (Silurana) tropicalis]	sp|P02316|HMGN1_BOVIN	106	1e-22	Non-histone chromosomal protein HMG-14 OS=Bos taurus GN=HMGN1 PE=1 SV=2	K11299	3e-26	120	xla:380456	high-mobility group nucleosome-binding domain-containing protein 1
CL8863.Contig1_All	249.04	93.33	257.54	170.34	185.99	229.71	99.95	150.42	109.32	140.79	191.95	210.69	48.37	222.89	194.1	40.02	103.86	24.72	105.46	173.46	173.61	469.9	86.28	271.3	1506	gi|194373575|dbj|BAG56883.1|	560.5	8e-158	unnamed protein product [Homo sapiens]	sp|Q07666|KHDR1_HUMAN	555	1e-157	KH domain-containing, RNA-binding, signal transduction-associated protein 1 OS=Homo sapiens GN=KHDRBS1 PE=1 SV=1	K13198	5e-158	558	bta:538775	KH domain-containing, RNA-binding, signal transduction-associated protein 1
Unigene619_All	246.28	90.48	225.89	229.33	260.42	286.28	154.33	160.1	155.19	150.92	191.45	220.03	72.71	328.26	194.96	58.37	220.5	30.56	150.77	174.73	228.2	418.46	100.32	316.52	2091	gi|27882628|gb|AAH44033.1|	696	0	XPRMT1 protein, partial [Xenopus laevis]	sp|Q28F07|ANM1_XENTR	695	0	Protein arginine N-methyltransferase 1 OS=Xenopus tropicalis GN=prmt1 PE=2 SV=1	K11434	0	693	xla:398716	protein arginine N-methyltransferase 1 [EC:2.1.1.-]
Unigene620_All	245.58	289.58	106.67	205.18	280.39	218.34	171.73	154.79	148.54	219	276.14	201.48	129.18	330.61	206.04	125.99	41.06	46.27	172.54	175.35	114.06	414.01	110.75	252.78	3431	gi|395501396|ref|XP_003755081.1|	971.8	0	PREDICTED: nucleolar RNA helicase 2 [Sarcophilus harrisii]	sp|Q9NR30|DDX21_HUMAN	929	0	Nucleolar RNA helicase 2 OS=Homo sapiens GN=DDX21 PE=1 SV=5	K13183	0	801	oaa:100090091	ATP-dependent RNA helicase DDX50 [EC:3.6.4.13]
Unigene621_All	245.03	0	0.55	0	170.01	66.71	0.5	98.16	0	14.19	141.22	2.06	4.09	13.93	132.43	1.02	0.27	8.06	0.09	36.24	0.84	0.1	29.32	0.1	812	gi|194900534|ref|XP_001979812.1|	54.7	6e-06	GG21917 [Drosophila erecta] >gi|190651515|gb|EDV48770.1| GG21917 [Drosophila erecta]	sp|P38486|LEG3_CANFA	75.5	1e-13	Galectin-3 OS=Canis familiaris GN=LGALS3 PE=1 SV=3	K11651	2e-14	79.7	cqu:CpipJ_CPIJ007400	SWI/SNF-related matrix-associated actin-dependent regulator of chromatin subfamily E, member 1
Unigene622_All	241.09	283.49	119.06	257.58	309.95	276.16	202.94	143.52	120.03	147.52	190.89	195.56	134.53	289.43	192.31	76.25	30.06	116.67	53.36	156.86	137.28	373.9	127.16	231.55	913	gi|82216089|sp|Q8UW19.1|RL36_LAPHA	203	1e-50	RecName: Full=60S ribosomal protein L36 >gi|18000285|gb|AAL54904.1|AF159903_1 60S ribosomal protein L36 [Lapemis hardwickii]	sp|Q8UW19|RL36_LAPHA	202	6e-52	60S ribosomal protein L36 OS=Lapemis hardwickii GN=RPL36 PE=3 SV=1	K02920	2e-51	202	mdo:100019132	large subunit ribosomal protein L36e
Unigene623_All	240.62	265.58	185.88	286.07	216.18	202.4	363.87	152.61	375.53	283.16	292.8	140.96	614.67	233.52	182.48	336.08	72.3	35.8	283.84	231.41	186.02	187.47	198.48	320.54	1704	gi|62859123|ref|NP_001016193.1|	537.3	9e-151	voltage-dependent anion channel 2 [Xenopus (Silurana) tropicalis] >gi|115530774|emb|CAL49412.1| voltage-dependent anion channel 2 [Xenopus (Silurana) tropicalis] >gi|213625753|gb|AAI71266.1| voltage-dependent anion channel 2 [Xenopus (Silurana) tropicalis] >gi|213627189|gb|AAI70881.1| voltage-dependent anion channel 2 [Xenopus (Silurana) tropicalis]	sp|P82013|VDAC2_MELGA	532	8e-151	Voltage-dependent anion-selective channel protein 2 OS=Meleagris gallopavo GN=VDAC2 PE=1 SV=1	K15040	1e-151	537	xtr:548947	voltage-dependent anion channel protein 2
Unigene624_All	238.52	0.85	0.57	0.22	245.16	132.39	0.37	174.76	0.44	63.51	148.85	3.96	6.82	61.99	195	1.7	251.34	16.31	0.24	188.31	0.05	0.22	6.89	0.27	1483	gi|148228392|ref|NP_001086975.1|	344.4	9e-93	epithelial cell adhesion molecule [Xenopus laevis] >gi|50416320|gb|AAH77845.1| Tacstd1-prov protein [Xenopus laevis]	sp|Q5F381|EPCAM_CHICK	268	2e-71	Epithelial cell adhesion molecule OS=Gallus gallus GN=EPCAM PE=2 SV=1	K06737	1e-93	344	xla:446810	tumor-associated calcium signal transducer 1
Unigene625_All	238.25	45.26	53.8	76.14	165.93	107.11	349.38	119.09	81.68	273.27	143.51	228.28	44.9	364.38	147.36	28.72	65.88	37.54	82.19	767.05	65.62	223.02	263.34	245.46	1626	gi|147903423|ref|NP_001079939.1|	580.5	9e-164	major vault protein [Xenopus laevis] >gi|82187170|sp|Q6PF69.1|MVP_XENLA RecName: Full=Major vault protein; Short=MVP >gi|34784593|gb|AAH57708.1| MGC68839 protein [Xenopus laevis]	sp|Q6PF69|MVP_XENLA	580	3e-165	Major vault protein OS=Xenopus laevis GN=mvp PE=2 SV=1	K15009	3e-07	57.8	mdo:100012431	SH3 and multiple ankyrin repeat domains protein
Unigene626_All	234.88	128.05	23.8	247.33	228.12	198.91	287.21	74.04	471.39	216.32	145.27	116.5	313.49	55.06	82.63	106.69	2.7	29.1	64.3	224.5	43.37	95.88	129.96	393.44	632	gi|68444759|ref|XP_698270.1|	83.2	9e-15	PREDICTED: cytochrome c oxidase subunit 8B, mitochondrial-like [Danio rerio]	sp|Q863G0|COX8B_ATEBE	61.6	1e-09	Cytochrome c oxidase subunit 8B, mitochondrial OS=Ateles belzebuth GN=COX8B PE=3 SV=1	K02273	1e-15	83.2	dre:569770	cytochrome c oxidase subunit 8
Unigene627_All	232.8	0	0	0.56	276.92	433.55	0	348.33	0	0	182.14	0.18	9.3	0.19	252.22	0	0	0	0.24	0	0	0	0.28	0.41	1186	gi|465961895|gb|EMP29518.1|	72.8	3e-11	hypothetical protein UY3_13360 [Chelonia mydas]	sp|B6D434|CAMP_BUNFA	68.2	3e-11	Cathelicidin-BF antimicrobial peptide OS=Bungarus fasciatus PE=1 SV=1	K13916	4e-08	59.7	ecb:100033946	cathelicidin antimicrobial peptide
Unigene628_All	232.24	0.14	2.04	116.54	231.92	250.94	217.07	146.94	179.73	60.66	101.61	6.58	42.29	39.3	196.41	2.97	4.49	12.42	78.53	46.78	1.47	578.6	13.3	99.79	555	--	--	--	--	--	--	--	--	--	--	--	--	--
Unigene629_All	229.14	113.3	112.98	183.57	253.63	219.12	215.43	191.12	255.08	117.46	247.68	152.28	289.61	344.57	203.94	143.83	66.36	28.17	130.97	150.49	108.62	218.7	69.5	335.77	1405	gi|327269907|ref|XP_003219734.1|	344.7	6e-93	PREDICTED: myosin regulatory light chain 2, smooth muscle minor isoform-like isoform 2 [Anolis carolinensis]	sp|P24032|MLRN_CHICK	339	1e-92	Myosin regulatory light chain 2, smooth muscle minor isoform OS=Gallus gallus PE=2 SV=2	K12757	7e-93	341	acs:100565496	myosin regulatory light chain 12
Unigene630_All	227.36	1.16	3.03	1.73	110.45	220.55	0.52	71.38	0.29	9.47	57.79	23.95	2.67	69.94	134.82	1.62	0.96	1.96	1.53	721.02	0.61	27.81	2.13	0.61	2205	gi|120537942|gb|AAI29629.1|	390.2	2e-106	Unknown (protein for IMAGE:8531379) [Xenopus laevis]	sp|P01871|IGHM_HUMAN	227	7e-59	Ig mu chain C region OS=Homo sapiens GN=IGHM PE=1 SV=3	K06856	3e-77	290	xtr:548369	immunoglobulin heavy chain
Unigene631_All	227.31	89.49	228.19	182.28	193.57	158.62	298.65	124.32	498.47	254.59	186.64	147.66	399.87	137.25	153.09	123.09	166.38	25.33	135.1	327.89	230.64	113.34	219.07	306.89	792	gi|62858943|ref|NP_001016250.1|	197.6	5e-49	cytochrome c oxidase subunit Vb, gene 1 [Xenopus (Silurana) tropicalis] >gi|89267432|emb|CAJ83989.1| Novel protein similar to cytochrome c oxidase subunit Vb [Xenopus (Silurana) tropicalis]	sp|Q5REG2|COX5B_PONAB	174	1e-43	Cytochrome c oxidase subunit 5B, mitochondrial OS=Pongo abelii GN=COX5B PE=2 SV=1	K02265	7e-50	197	xtr:549004	cytochrome c oxidase subunit 5b
Unigene632_All	226	146.64	1497.72	327.71	196.65	362.21	195.13	275.06	384.73	369.73	189.57	253.59	171.96	392.25	308.3	169.6	233.72	50.68	270.61	231.7	835.66	381.85	182.78	337.13	934	gi|148235865|ref|NP_001079794.1|	248.1	4e-64	cold-inducible RNA-binding protein B [Xenopus laevis] >gi|82247034|sp|Q9DED4.1|CIRBB_XENLA RecName: Full=Cold-inducible RNA-binding protein B; AltName: Full=Cold-inducible RNA-binding protein 2; Short=xCIRP2; AltName: Full=Glycine-rich RNA-binding protein CIRP-B >gi|11761319|dbj|BAB19129.1| cold-inducible RNA binding protein 2 [Xenopus laevis] >gi|32450232|gb|AAH54250.1| Xcirp2 protein [Xenopus l…	sp|Q9DED4|CIRBB_XENLA	248	2e-65	Cold-inducible RNA-binding protein B OS=Xenopus laevis GN=cirbp-b PE=1 SV=1	K13195	6e-65	248	xla:379484	cold-inducible RNA-binding protein
CL6519.Contig3_All	225.98	100.61	293.04	101.93	178.82	182.22	137.83	216.51	102.81	196.16	162.63	134.65	47.65	237.81	199.81	44.16	213.43	37.75	94.84	197.61	164.98	280.95	90.57	146.97	2863	gi|118572616|sp|Q02084.2|A33_PLEWA	1104	0	RecName: Full=Zinc-binding protein A33 >gi|113413605|gb|AAA49614.2| Zn-binding protein [Pleurodeles waltl]	sp|Q02084|A33_PLEWA	1103	0	Zinc-binding protein A33 OS=Pleurodeles waltl PE=1 SV=2	K12015	0	791	xtr:100327256	tripartite motif-containing protein 39
Unigene633_All	224.1	0.05	0	0	116.91	19.68	0.8	487.02	0.91	0.05	718.3	0.29	3.64	8.2	386.57	0.03	0.26	0	0.24	0.22	0	0.05	43.84	0.08	2857	gi|145482197|ref|XP_001427121.1|	67.8	3e-09	hypothetical protein [Paramecium tetraurelia strain d4-2] >gi|124394200|emb|CAK59723.1| unnamed protein product [Paramecium tetraurelia]	sp|P22793|TRHY_SHEEP	174	1e-42	Trichohyalin OS=Ovis aries GN=TCHH PE=2 SV=2	K14972	1e-47	192	aga:AgaP_AGAP004734	PAX-interacting protein 1
Unigene634_All	221.17	394.29	87.13	168.95	288.33	172.15	251.03	130.35	108.71	115.7	157.61	144.12	117.69	241.06	147.95	83.3	26.45	98.12	76.85	137.31	102.69	341.85	108.22	194.53	1469	gi|403278640|ref|XP_003930903.1|	132.1	7e-29	PREDICTED: 60S ribosomal protein L29-like [Saimiri boliviensis boliviensis]	sp|Q95281|RL29_PIG	130	1e-29	60S ribosomal protein L29 OS=Sus scrofa GN=RPL29 PE=2 SV=4	K02905	1e-29	131	mdo:100031121	large subunit ribosomal protein L29e
CL5021.Contig2_All	221.07	62.29	98.96	65.6	224.27	107.61	364.23	138.41	63.87	228.39	183.1	102.56	42.2	670.97	169.83	37.12	289.57	20.31	165.95	392.07	139.45	238.58	1081.26	312.77	737	gi|355754450|gb|EHH58415.1|	255.8	1e-66	hypothetical protein EGM_08265 [Macaca fascicularis]	sp|A2BDB0|ACTG_XENLA	253	2e-67	Actin, cytoplasmic 2 OS=Xenopus laevis GN=actg1 PE=2 SV=1	K05692	8e-67	253	ssc:397653	actin beta/gamma 1
Unigene635_All	218.81	287.2	154.71	59.53	111.88	96.78	565.93	196.88	317.5	326.64	193.8	142.1	40.49	450.88	178.38	223.42	56.3	40.75	276.67	198.06	118.29	216.8	171.53	130.33	668	gi|401403689|ref|XP_003881538.1|	62.8	1e-08	conserved hypothetical protein [Neospora caninum Liverpool] >gi|325115951|emb|CBZ51505.1| conserved hypothetical protein [Neospora caninum Liverpool]	sp|Q03173|ENAH_MOUSE	52.4	8e-07	Protein enabled homolog OS=Mus musculus GN=Enah PE=1 SV=2	K05626	2e-06	53.1	bta:513125	atrophin-1 (dentatorubral-pallidoluysian atrophy protein)
Unigene636_All	218.42	0.17	1.72	0.25	411.78	62.34	0.58	27.2	0.04	4.83	66.46	1816.09	32.87	0.37	50.11	0.73	37.76	0	2.21	0.04	0.3	0.1	2.05	0.1	1609	gi|194578658|dbj|BAG66037.1|	64.3	2e-08	goosefish kalliklectin [Lophiomus setigerus]	sp|P03951|FA11_HUMAN	209	2e-53	Coagulation factor XI OS=Homo sapiens GN=F11 PE=1 SV=1	K01323	4e-54	213	pon:100443368	coagulation factor XI [EC:3.4.21.27]
CL336.Contig4_All	217.87	215.99	117.89	240.56	243.89	180.87	269.3	178.23	177.28	319.51	192.74	279.46	123.79	290.67	244.96	100.26	74.49	157.68	162.56	278.45	108.23	271.6	150.76	216.68	2040	gi|395837810|ref|XP_003791822.1|	799.3	0	PREDICTED: protein disulfide-isomerase A3 [Otolemur garnettii] >gi|199599757|gb|ACH91022.1| protein disulfide isomerase-associated 3 precursor (predicted) [Otolemur garnettii]	sp|P38657|PDIA3_BOVIN	793	0	Protein disulfide-isomerase A3 OS=Bos taurus GN=PDIA3 PE=2 SV=1	K08056	0	797	xtr:394954	protein disulfide isomerase family A, member 3 [EC:5.3.4.1]
CL1564.Contig5_All	216.71	0.01	0	0.03	176.55	124.82	0.17	188.46	0	0.7	125.2	0.2	3.08	0.11	167.24	0.08	11.97	0	0.29	0.7	0	0	0.23	0.15	4774	gi|344278152|ref|XP_003410860.1|	1013.5	0	PREDICTED: ovostatin-like [Loxodonta africana]	sp|P20740|OVOS_CHICK	924	0	Ovostatin OS=Gallus gallus PE=1 SV=3	K03910	0	919	tgu:100190538	alpha-2-macroglobulin
CL3067.Contig4_All	214.52	0.57	6.13	3.24	130.85	116.15	8.57	707.73	0.77	20.66	167.63	2.94	6.74	93.42	245.5	3.27	124.02	1.75	4.37	0.72	8.51	3.51	15.5	5.03	1951	gi|301620254|ref|XP_002939497.1|	87.8	2e-15	PREDICTED: hypothetical protein LOC100487364 isoform 1 [Xenopus (Silurana) tropicalis] >gi|301620256|ref|XP_002939498.1| PREDICTED: hypothetical protein LOC100487364 isoform 2 [Xenopus (Silurana) tropicalis]	sp|Q80ZQ0|SACA4_MOUSE	51.6	6e-06	Sperm acrosome membrane-associated protein 4 OS=Mus musculus GN=Spaca4 PE=2 SV=1	K06846	8e-06	53.1	dre:100538040	lymphocyte antigen 6 complex
Unigene637_All	213.46	8.52	8.33	18.96	163.88	99.29	11.64	113.3	6.43	824.7	131.22	138.88	13.41	17.5	125.33	8.51	138.74	20.74	9.88	172.42	8.53	41.44	11.44	11.73	2275	gi|113205576|ref|NP_001037894.1|	830.5	0	adenosylhomocysteinase [Xenopus (Silurana) tropicalis] >gi|89269565|emb|CAJ82626.1| S-adenosylhomocysteine hydrolase [Xenopus (Silurana) tropicalis] >gi|138519669|gb|AAI35906.1| S-adenosylhomocysteine hydrolase [Xenopus (Silurana) tropicalis]	sp|O93477|SAHHB_XENLA	830	0	Adenosylhomocysteinase B OS=Xenopus laevis GN=ahcy-b PE=2 SV=1	K01251	0	830	xtr:733486	adenosylhomocysteinase [EC:3.3.1.1]
Unigene638_All	212.41	137.79	105.17	82.98	177.07	70.73	274.47	106.52	125.21	168.49	132.09	213.2	66.82	238.76	176.16	64.36	390.94	50.31	126.07	156.64	68.58	411.79	132.82	127.83	1228	gi|465980523|gb|EMP35627.1|	211.8	5e-53	Histone H1x [Chelonia mydas]	sp|Q92522|H1X_HUMAN	199	8e-51	Histone H1x OS=Homo sapiens GN=H1FX PE=1 SV=1	K11275	2e-52	207	mdo:100028243	histone H1/5
Unigene639_All	211.6	137.96	784.67	132.54	174.18	216.68	134.9	212	112.39	204.97	156.64	142.7	40.4	231.83	215.32	32.78	214.18	33.59	225.24	192.38	692.65	223.87	115.24	258.87	1740	gi|395827696|ref|XP_003787033.1|	298.9	5e-79	PREDICTED: calmodulin-like isoform 3 [Otolemur garnettii]	sp|P62155|CALM_XENLA	295	3e-79	Calmodulin OS=Xenopus laevis GN=calm1 PE=1 SV=2	K02183	2e-80	300	ptr:456153	calmodulin
CL340.Contig5_All	209.34	0	0	0	121.38	130.28	0.25	172.03	0	0	119.21	0	1.96	0	232.22	0	0	0	0.47	0	0	0	0	0	650	gi|156376769|ref|XP_001630531.1|	58.2	3e-07	predicted protein [Nematostella vectensis] >gi|156217554|gb|EDO38468.1| predicted protein [Nematostella vectensis]	sp|P03973|SLPI_HUMAN	70.1	4e-12	Antileukoproteinase OS=Homo sapiens GN=SLPI PE=1 SV=2	K10955	2e-08	59.7	xtr:100493286	intestinal mucin-2
CL4388.Contig1_All	208.81	8.22	2.7	8.91	237.32	158.18	12.2	448.29	2.63	10.36	199.86	95.42	6.78	19.93	325.37	28.5	0.71	1.4	7.58	0.36	1	21.03	1.89	17.52	1378	gi|187607426|ref|NP_001120034.1|	503.1	1e-140	uncharacterized protein LOC100145000 [Xenopus (Silurana) tropicalis] >gi|165970490|gb|AAI58341.1| LOC100145000 protein [Xenopus (Silurana) tropicalis] >gi|170284636|gb|AAI61227.1| LOC100145000 protein [Xenopus (Silurana) tropicalis]	sp|Q27546|IUNH_CRIFA	132	2e-30	Inosine-uridine preferring nucleoside hydrolase OS=Crithidia fasciculata GN=IUNH PE=1 SV=3	K01239	9e-138	490	xla:379157	purine nucleosidase [EC:3.2.2.1]
Unigene640_All	206.61	116.77	112.51	326.92	238.75	168.43	217.73	69.53	131.23	156.93	171.31	159.23	86.02	218.27	132.15	57.43	62.2	212.5	106.82	200.68	111.76	151.32	143.56	167.3	640	gi|187469754|gb|AAI66953.1|	291.6	1e-77	LOC100170417 protein [Xenopus (Silurana) tropicalis]	sp|Q5REH6|SSRD_PONAB	264	1e-70	Translocon-associated protein subunit delta OS=Pongo abelii GN=SSR4 PE=2 SV=2	K04571	1e-74	279	oaa:100080308	translocon-associated protein subunit delta
Unigene641_All	206.32	0.35	1.52	8.29	173.1	80.94	186.39	222.53	0.15	52.24	118.72	3.15	3.14	21.98	219.04	1.19	102.07	3.28	4.22	49.26	2.14	0.08	22.98	314.44	1969	gi|2547264|gb|AAB81324.1|	139.8	5e-31	syndecan-1, partial [Xenopus laevis]	sp|Q08DZ5|SDC1_BOVIN	124	8e-28	Syndecan-1 OS=Bos taurus GN=SDC1 PE=2 SV=1	K06257	1e-27	125	oaa:100087402	syndecan
Unigene642_All	204.97	121.97	122.96	280.12	176.16	195.27	342.76	88.98	362.82	216.17	248.26	175.35	548.1	171.38	127.48	313.19	64.72	50.74	224.36	203.88	106.02	172.78	284.35	399.58	1505	gi|147899037|ref|NP_001086452.1|	594.7	4e-168	malate dehydrogenase 2, NAD (mitochondrial) [Xenopus laevis] >gi|50882324|gb|AAT85637.1| mitochondrial malate dehydrogenase 2a [Xenopus laevis] >gi|60393095|gb|AAX19495.1| mitochondrial malate dehydrogenase 2a [Xenopus laevis] >gi|76780392|gb|AAI06696.1| Mdh2a protein [Xenopus laevis]	sp|P40926|MDHM_HUMAN	577	2e-164	Malate dehydrogenase, mitochondrial OS=Homo sapiens GN=MDH2 PE=1 SV=3	K00026	5e-169	594	xla:446263	malate dehydrogenase [EC:1.1.1.37]
Unigene643_All	204.34	336.81	137.2	271.89	322.34	237.41	276.25	156.95	159.78	185.46	185.68	197.68	154.35	342.3	235.75	112.82	52.15	138.04	94.47	210.38	189.23	364.63	139.37	230.61	560	gi|45383834|ref|NP_989472.1|	253.4	4e-66	60S ribosomal protein L22 [Gallus gallus] >gi|82111849|sp|Q98TF8.1|RL22_CHICK RecName: Full=60S ribosomal protein L22 >gi|12381875|dbj|BAB21247.1| ribosomal protein L22 [Gallus gallus]	sp|Q98TF8|RL22_CHICK	253	2e-67	60S ribosomal protein L22 OS=Gallus gallus GN=RPL22 PE=2 SV=1	K02891	6e-67	253	gga:373937	large subunit ribosomal protein L22e
Unigene644_All	202.9	7.72	787.58	600.89	471.17	530.56	921.24	64.07	1087.64	154.05	66.73	19.68	151.61	199.87	112.44	60.8	82.65	7.73	856.96	32.64	656.65	87.87	232.58	748.18	1832	gi|148227473|ref|NP_001080775.1|	499.2	3e-139	clusterin precursor [Xenopus laevis] >gi|28302295|gb|AAH46678.1| Clu-prov protein [Xenopus laevis]	sp|P14018|CLUS_COTJA	465	1e-130	Clusterin OS=Coturnix coturnix japonica GN=CLU PE=2 SV=2	--	--	--	--	--
Unigene645_All	202.67	0.04	0	0.08	235.6	143.83	0.4	757.26	0	0	191.4	0.36	4.04	0	321.95	0	0.04	0.04	0.26	0	0	0	0.2	0.12	1923	gi|338716231|ref|XP_003363423.1|	100.9	2e-19	PREDICTED: cystatin-A-like [Equus caballus]	sp|Q28988|CYTA1_PIG	100	1e-20	Cystatin-A1 OS=Sus scrofa PE=1 SV=1	K13907	3e-20	100	ecb:100629524	cystatin-A/B
Unigene646_All	201.33	37.93	16.98	30.65	166.59	64.8	195.23	88.08	31.27	411.11	230.53	391.47	12.51	73.57	192.51	6.98	17.8	27.75	53.81	585.08	34.31	83.28	41.88	129.68	1041	gi|126211573|gb|ABN80453.1|	300.1	1e-79	aldolase B [Poecilia reticulata]	sp|Q8JH71|ALDOB_DANRE	293	4e-79	Fructose-bisphosphate aldolase B OS=Danio rerio GN=aldob PE=2 SV=1	K01623	8e-80	297	xla:398623	fructose-bisphosphate aldolase, class I [EC:4.1.2.13]
Unigene647_All	198.28	66.92	257.33	99.53	284.3	153.91	81.03	184.54	55.49	82.36	196.75	90.81	64.61	100.61	204.03	103.02	81.63	17.49	152.47	504.42	394.67	80.48	146.66	141.82	1888	gi|296471693|tpg|DAA13808.1|	305.1	8e-81	TPA: calmodulin 2-like [Bos taurus]	sp|P62155|CALM_XENLA	296	8e-80	Calmodulin OS=Xenopus laevis GN=calm1 PE=1 SV=2	K02183	1e-82	308	ptr:456153	calmodulin
CL3133.Contig3_All	198.05	0.63	18.74	6.88	157.51	122.79	98.71	302.87	20.71	15.85	116.13	3.48	14.94	9.28	228.53	4.56	156.56	0.46	10.31	1.53	16.83	3.65	13.13	140.24	3225	gi|147902308|ref|NP_001083636.1|	174.9	2e-41	peripheral myelin protein 2 [Xenopus laevis] >gi|38541378|gb|AAH61929.1| MGC68491 protein [Xenopus laevis]	sp|P02691|MYP2_RABIT	153	3e-36	Myelin P2 protein OS=Oryctolagus cuniculus GN=PMP2 PE=1 SV=3	K08753	2e-36	155	tgu:100223994	fatty acid-binding protein 4, adipocyte
Unigene648_All	197.86	0.02	0	0.06	128.71	51.92	0.18	338.84	0.62	0.05	490.54	0.28	5.37	5.37	297.67	0.09	0.25	0	0.39	0.12	0.02	0.08	38.73	0.15	4092	gi|145482197|ref|XP_001427121.1|	64.3	6e-08	hypothetical protein [Paramecium tetraurelia strain d4-2] >gi|124394200|emb|CAK59723.1| unnamed protein product [Paramecium tetraurelia]	sp|Q54VY3|SPT20_DICDI	85.1	1e-15	Transcription factor SPT20 homolog OS=Dictyostelium discoideum GN=DDB_G0280065 PE=3 SV=1	K14972	3e-25	119	aga:AgaP_AGAP004734	PAX-interacting protein 1
Unigene649_All	196.85	10.57	31.28	22.45	235.78	73.64	611.24	128.75	508.86	263.89	100.3	428.84	14.06	235.7	132.56	4.84	3.73	5.78	39.24	467.65	26.81	31.85	85.83	266.46	725	gi|169234734|ref|NP_919399.3|	122.5	1e-26	selenoprotein W, 2b [Danio rerio]	sp|Q9BRT3|MIEN1_HUMAN	95.5	1e-19	Migration and invasion enhancer 1 OS=Homo sapiens GN=MIEN1 PE=1 SV=1	K07401	1e-22	107	dre:378437	selenoprotein W-related protein
CL1413.Contig2_All	196.5	156.47	154.46	279.2	146.55	257.44	436.45	232.95	87.31	408.46	107.04	196.92	159.67	169.83	111.7	193.72	63.26	23.35	189.85	103.49	227.08	171.21	109.19	632.31	5412	gi|395506663|ref|XP_003757650.1|	37.7	2e-55	PREDICTED: pancreatic progenitor cell differentiation and proliferation factor [Sarcophilus harrisii]	sp|Q0IHF8|PDPFB_XENLA	197	2e-49	Pancreatic progenitor cell differentiation and proliferation factor B OS=Xenopus laevis GN=ppdpf-b PE=3 SV=1	--	--	--	--	--
Unigene650_All	194.12	13.45	0.76	0.75	16.12	1.18	52.62	22.79	8.23	24.13	135.17	19.31	26.61	13.79	54.98	32.82	9.49	4.1	57.55	9.53	0.49	6.93	9.65	0.47	404	gi|70914552|ref|XP_731877.1|	189.1	5e-47	hypothetical protein [Plasmodium chabaudi chabaudi] >gi|56502202|emb|CAH85743.1| hypothetical protein PC403819.00.0 [Plasmodium chabaudi chabaudi]	--	--	--	--	K14546	9e-06	48.9	pon:100442964	U3 small nucleolar RNA-associated protein 5
CL7556.Contig2_All	193.91	149.68	190.71	122.87	174.62	150.52	121.3	137.24	93.94	175.11	145.69	125.9	48.71	231.54	137.22	33.62	118.66	28.01	97.67	165.76	161.24	241.79	98.51	197.02	2588	gi|126342741|ref|XP_001362404.1|	702.2	0	PREDICTED: non-POU domain-containing octamer-binding protein-like [Monodelphis domestica]	sp|Q5RFL9|NONO_PONAB	688	0	Non-POU domain-containing octamer-binding protein OS=Pongo abelii GN=NONO PE=2 SV=3	K13214	0	702	mdo:100011224	non-POU domain-containing octamer-binding protein
CL6287.Contig2_All	193.71	7.17	194.66	65.64	147.31	99.14	173.88	140.64	42.42	224.37	116.49	56.2	13.27	290.94	139.89	11.8	47.72	8.25	94.44	369.31	259.04	55.97	53.23	354.69	1560	gi|449271580|gb|EMC81875.1|	637.1	0	Amyloid-like protein 2, partial [Columba livia]	sp|P15943|APLP2_RAT	598	1e-170	Amyloid-like protein 2 OS=Rattus norvegicus GN=Aplp2 PE=2 SV=2	K08117	0	635	tgu:100222411	amyloid beta (A4) precursor-like protein 2
Unigene651_All	192.38	6.93	16.12	9.12	463.97	46.04	19.06	12	11.4	16.25	163.23	7.08	142.06	14.76	7.72	4.71	1.88	1.6	6.55	5.52	11.38	18.63	4.76	14.9	3748	gi|118596560|dbj|BAF37936.1|	97.4	9e-49	Tc1-like transporase [Oncorhynchus mykiss]	sp|P35072|TCB1_CAEBR	52.4	8e-06	Transposable element Tcb1 transposase OS=Caenorhabditis briggsae PE=3 SV=1	K14834	8e-16	87.4	xtr:100495691	nucleolar complex protein 3
Unigene652_All	192.3	57.03	545.09	14834.4	203.76	3216.21	338.33	242.43	742.58	193.68	10812.8	152.88	32693.4	131.5	159.94	47481.7	155.37	30.7	24050.4	70.11	728.53	97.7	131.23	291.62	1749	gi|54020795|ref|NP_001005643.1|	661.8	0	fructose-bisphosphate aldolase A [Xenopus (Silurana) tropicalis] >gi|49257804|gb|AAH74643.1| aldolase A, fructose-bisphosphate [Xenopus (Silurana) tropicalis] >gi|89269569|emb|CAJ83258.1| aldolase A, fructose-bisphosphate [Xenopus (Silurana) tropicalis]	sp|P04075|ALDOA_HUMAN	643	0	Fructose-bisphosphate aldolase A OS=Homo sapiens GN=ALDOA PE=1 SV=2	K01623	0	661	xtr:448112	fructose-bisphosphate aldolase, class I [EC:4.1.2.13]
Unigene653_All	190.93	38.2	187.67	213.76	157.16	240.03	83.64	152.65	75.12	84.43	122.91	129.87	39.13	181.61	190.5	30.29	33.44	35.37	67.06	158.38	219.17	158.83	61.97	257.95	471	gi|461179992|gb|AGH15797.1|	126.3	4e-28	cold-induced RNA-binding protein [Pachytriton brevipes]	sp|Q9DED4|CIRBB_XENLA	120	2e-27	Cold-inducible RNA-binding protein B OS=Xenopus laevis GN=cirbp-b PE=1 SV=1	K13195	5e-27	120	xla:379484	cold-inducible RNA-binding protein
Unigene654_All	188.56	0.23	124.39	24.56	180.17	94.2	1180.45	16.46	13.48	96.59	155.67	93.41	9.66	729.82	116.36	22.81	21.75	7.31	232.25	139.69	22.88	8.38	236.63	1347.06	1250	gi|148232403|ref|NP_001084992.1|	464.9	3e-129	keratin 19 [Xenopus laevis] >gi|47682287|gb|AAH70682.1| MGC83069 protein [Xenopus laevis]	sp|O93256|K1C19_CHICK	430	3e-120	Keratin, type I cytoskeletal 19 OS=Gallus gallus GN=KRT19 PE=2 SV=1	K07604	5e-130	464	xla:432054	type I keratin, acidic
Unigene655_All	187.29	0.17	169.03	760.24	273.14	482.59	308.83	104.41	62.14	36.41	95.73	5.17	142.56	113.65	204.54	37.6	7.18	1.32	348.86	7.86	328.67	14.82	25.31	206.83	842	--	--	--	--	--	--	--	--	--	--	--	--	--
Unigene656_All	186.94	260.16	200.1	142.87	212.39	201.24	161.55	149.51	133.75	149.8	141.11	190.22	57.01	255.05	202.07	42.95	105.21	33.85	92.72	140.18	205.78	271.89	80.91	218.27	1069	gi|307204446|gb|EFN83153.1|	265.8	2e-69	Histone H3.3 [Harpegnathos saltator]	sp|Q6P823|H33_XENTR	265	2e-70	Histone H3.3 OS=Xenopus tropicalis GN=TGas113e22.1 PE=1 SV=3	K11253	5e-70	265	nvi:100117018	histone H3
CL8466.Contig1_All	186.43	118.94	384.16	202.59	229.45	220.28	181.6	237.59	184.41	253.98	167.51	225.65	126.92	312.25	297.81	109.36	174.94	52.91	151.01	240.81	268.05	272.25	127.14	175.63	1432	gi|123103|sp|P12902.2|HM14A_CHICK	174.1	1e-41	RecName: Full=Non-histone chromosomal protein HMG-14A >gi|211921|gb|AAA48815.1| HMG-14 protein [Gallus gallus] >gi|833613|emb|CAA44804.1| chromosomal protein hmg-14a [Gallus gallus] >gi|126507422|gb|ABO14999.1| nonhistone chromosomal protein HMG-14A [Gallus gallus]	sp|P12902|HM14A_CHICK	174	6e-43	Non-histone chromosomal protein HMG-14A OS=Gallus gallus PE=2 SV=2	K11299	6e-42	172	tgu:100190111	high-mobility group nucleosome-binding domain-containing protein 1
Unigene657_All	186.35	141.04	328.12	135.34	167.35	168.5	160.4	169.52	212.33	214.46	154.28	112.58	124.51	203.37	187.5	104.24	94.83	31.82	165.84	189.35	309.74	140.17	87.54	181.22	1861	gi|56118781|ref|NP_001008156.1|	487.6	9e-136	tyrosine 3-monooxygenase/tryptophan 5-monooxygenase activation protein, epsilon polypeptide [Xenopus (Silurana) tropicalis] >gi|51703798|gb|AAH81369.1| tyrosine 3-monooxygenase/tryptophan 5-monooxygenase activation protein, epsilon polypeptide [Xenopus (Silurana) tropicalis] >gi|89271261|emb|CAJ83225.1| tyrosine 3-monooxygenase/tryptophan 5-monooxygenase activation protein, epsilon polypeptide [X…	sp|P62262|1433E_SHEEP	486	9e-137	14-3-3 protein epsilon OS=Ovis aries GN=YWHAE PE=1 SV=1	K06630	1e-136	487	xtr:493518	tyrosine 3-monooxygenase/tryptophan 5-monooxygenase activation protein
Unigene658_All	185.95	13456.1	230.95	368.87	68.16	162.24	2637.7	16.47	490.37	419.75	78.67	228.21	305.29	1577.97	32.36	403.33	98.69	43.45	468.62	77.77	402.72	1565.23	73.53	904	666	gi|347543891|gb|AEP02518.1|	63.9	6e-09	PCDH15, partial [Hipposideros armiger]	sp|P0C7L0|WIPF3_MOUSE	57	3e-08	WAS/WASL-interacting protein family member 3 OS=Mus musculus GN=Wipf3 PE=1 SV=1	K15434	4e-07	55.1	mdo:100027069	protein FAM98B
Unigene659_All	185.63	140.45	150.5	169.65	227.69	174.76	214.07	150.57	142.37	240.49	173	164.92	145.82	212.83	196.47	159.8	81.07	96.63	152.37	181.33	158.98	281.55	143.76	210.13	1842	gi|45361527|ref|NP_989340.1|	1004.6	0	chaperonin containing TCP1, subunit 5 (epsilon) [Xenopus (Silurana) tropicalis] >gi|39850245|gb|AAH64254.1| chaperonin containing TCP1, subunit 5 (epsilon) [Xenopus (Silurana) tropicalis]	sp|Q4R6V2|TCPE_MACFA	979	0	T-complex protein 1 subunit epsilon OS=Macaca fascicularis GN=CCT5 PE=2 SV=1	K09497	0	1004	xtr:394966	T-complex protein 1 subunit epsilon
Unigene660_All	184.53	2.04	25.95	15.45	128.42	137.8	18.26	463.58	17.45	22.23	222.89	14.04	9.7	44.68	253.1	5.05	76.64	5.88	15.99	70.87	55.57	20.43	21.81	45.14	3199	gi|45361603|ref|NP_989380.1|	1253.8	0	junction plakoglobin [Xenopus (Silurana) tropicalis] >gi|40352940|gb|AAH64717.1| junction plakoglobin [Xenopus (Silurana) tropicalis] >gi|89267440|emb|CAJ82478.1| junction plakoglobin [Xenopus (Silurana) tropicalis]	sp|P30998|PLAK_XENLA	1248	0	Junction plakoglobin OS=Xenopus laevis GN=jup PE=2 SV=1	K10056	0	1253	xtr:395011	junction plakoglobin
CL895.Contig8_All	183.85	22.41	43.64	57.33	115.06	119.63	80.74	166.06	57.44	83.73	141.17	70.65	27.24	106.52	167.44	12.15	63.59	9.23	50.45	68.39	71.29	114.96	37.48	154.43	2078	gi|62860058|ref|NP_001015934.1|	908.7	0	tubulin, alpha 3c [Xenopus (Silurana) tropicalis] >gi|89268768|emb|CAJ81465.1| novel protein similar to tubulin, alpha 1 (tuba1) [Xenopus (Silurana) tropicalis]	sp|Q8T6A5|TBA1_APLCA	887	0	Tubulin alpha-1 chain OS=Aplysia californica PE=2 SV=1	K07374	0	908	xtr:548688	tubulin alpha
Unigene661_All	183.19	4.7	18.71	7.35	141.42	114.93	4.26	375.45	5.96	9.62	147.8	11.99	7.88	35.52	217.42	8.89	23.28	1.5	11.58	8.27	16.5	7.1	8.06	13.84	5168	gi|449278696|gb|EMC86487.1|	1213.8	0	Phosphatidylinositol 3-kinase regulatory subunit alpha [Columba livia]	sp|Q5R685|P85A_PONAB	1185	0	Phosphatidylinositol 3-kinase regulatory subunit alpha OS=Pongo abelii GN=PIK3R1 PE=2 SV=1	K02649	0	1207	tgu:100223949	phosphoinositide-3-kinase, regulatory subunit
Unigene662_All	182.18	320.13	488.68	199.55	134.33	331.43	832.47	372.24	217.5	351.34	180.39	145.8	99.66	528.37	229.99	67.01	37.2	54.32	42.94	147.05	214.21	574.08	107.12	325.1	1820	--	--	--	--	--	--	--	--	--	--	--	--	--
CL2794.Contig2_All	181.84	0	1.2	1.37	189.93	284.69	0.84	10117.2	0.02	0.02	210.32	1.1	3.57	17.6	1533.43	2.8	0	0.03	21.41	0	0.1	0.31	1.48	0.1	2985	gi|56710317|ref|NP_001008663.1|	795.4	0	keratin, type II cytoskeletal 5 [Bos taurus] >gi|75062316|sp|Q5XQN5.1|K2C5_BOVIN RecName: Full=Keratin, type II cytoskeletal 5; AltName: Full=Cytokeratin-5; Short=CK-5; AltName: Full=Keratin-5; Short=K5; AltName: Full=Type-II keratin Kb5 >gi|53854288|gb|AAU95600.1| keratin 5 [Bos taurus]	sp|Q5XQN5|K2C5_BOVIN	795	0	Keratin, type II cytoskeletal 5 OS=Bos taurus GN=KRT5 PE=1 SV=1	K07605	0	795	bta:281268	type II keratin, basic
Unigene663_All	181.78	215	142.75	175.67	279.33	186.45	242.03	116.42	94.21	139.47	158.61	146.15	92.81	254.8	158.96	70.12	23.86	95.35	54.82	164.93	157.72	272.33	112.2	227.33	1748	gi|395506725|ref|XP_003757681.1|	169.5	5e-40	PREDICTED: 40S ribosomal protein S21 [Sarcophilus harrisii]	sp|P63221|RS21_PIG	165	3e-40	40S ribosomal protein S21 OS=Sus scrofa GN=RPS21 PE=3 SV=1	K02971	3e-40	167	oaa:100073507	small subunit ribosomal protein S21e
CL6457.Contig2_All	180.69	36.02	84.89	44.9	88.14	58.35	1064.36	58.52	48.87	364.75	50.84	122.31	38.84	59.96	56.23	27.31	84.95	35.95	46.29	458.41	100.12	63.7	35.61	688.48	1221	gi|284507290|ref|NP_001165215.1|	321.6	5e-86	glutathione peroxidase 4 a [Xenopus laevis]	sp|Q9N2J2|GPX4_BOVIN	283	5e-76	Phospholipid hydroperoxide glutathione peroxidase, mitochondrial OS=Bos taurus GN=GPX4 PE=2 SV=2	K05361	6e-85	315	xla:734888	phospholipid-hydroperoxide glutathione peroxidase [EC:1.11.1.12]
Unigene664_All	180.43	12	6.14	2.61	131.29	80.75	7.32	180.26	6.9	5458.94	92.89	2175.09	7.73	8.98	148.29	13.19	0.76	2.92	7.46	27.73	8.1	4.21	3.02	7.34	1727	gi|25453414|ref|NP_037289.1|	706.1	0	argininosuccinate synthase [Rattus norvegicus] >gi|114291|sp|P09034.1|ASSY_RAT RecName: Full=Argininosuccinate synthase; AltName: Full=Citrulline--aspartate ligase >gi|203016|gb|AAA40771.1| argininosuccinate synthetase [Rattus norvegicus] >gi|38648840|gb|AAH63146.1| Argininosuccinate synthetase 1 [Rattus norvegicus] >gi|149039053|gb|EDL93273.1| argininosuccinate synthetase [Rattus norvegicus]	sp|P09034|ASSY_RAT	706	0	Argininosuccinate synthase OS=Rattus norvegicus GN=Ass1 PE=2 SV=1	K01940	0	706	rno:25698	argininosuccinate synthase [EC:6.3.4.5]
Unigene665_All	179.47	71.07	40.29	131.97	338.62	67.26	149.82	31.85	131.02	129.93	287.12	76.73	355.62	176.6	58.21	358.12	23.1	18.72	322.1	77.63	90.8	105.98	100.55	77.75	4206	gi|406829599|gb|AFS63892.1|	1241.1	0	HSP70A1 [Thamnophis elegans]	sp|P19120|HSP7C_BOVIN	1192	0	Heat shock cognate 71 kDa protein OS=Bos taurus GN=HSPA8 PE=1 SV=2	K03283	0	1201	xla:379760	heat shock 70kDa protein 1/8
Unigene666_All	178.12	207.12	109.57	84.19	215.35	137.61	127.56	124.86	90	109.98	112.18	103.3	53.67	211.91	154.72	29.89	164.7	42.04	64.26	123.58	85.28	211.76	83.18	148.24	847	gi|291394184|ref|XP_002713641.1|	241.9	2e-62	PREDICTED: small nuclear ribonucleoprotein D1 polypeptide 16kDa-like [Oryctolagus cuniculus]	sp|P62315|SMD1_MOUSE	237	3e-62	Small nuclear ribonucleoprotein Sm D1 OS=Mus musculus GN=Snrpd1 PE=2 SV=1	K11087	9e-62	237	acs:100556409	small nuclear ribonucleoprotein D1
Unigene667_All	178.06	202.19	116.75	224.52	259.05	184.38	148.09	87.13	128.05	132.05	142.11	197.02	59.8	288.64	161.75	49.99	90.39	194.07	138.65	168.24	130.64	233.61	153.25	214.07	2520	gi|27694932|gb|AAH43867.1|	497.7	1e-138	Ssr1 protein, partial [Xenopus laevis]	sp|P16967|SSRA_CANFA	489	9e-138	Translocon-associated protein subunit alpha OS=Canis familiaris GN=SSR1 PE=1 SV=1	K13249	3e-139	496	xtr:549666	translocon-associated protein subunit alpha
Unigene668_All	176.81	159.09	90.82	93.6	215.04	113.63	248.13	97.83	97.67	323.74	124.99	347.42	82.8	208.71	146.51	54.6	78.63	61.31	78.62	206.02	80.52	280.14	125.72	145.87	1549	gi|327270920|ref|XP_003220236.1|	357.5	1e-96	PREDICTED: glutathione S-transferase Mu 1-like [Anolis carolinensis]	sp|Q9Z1B2|GSTM5_RAT	316	1e-85	Glutathione S-transferase Mu 5 OS=Rattus norvegicus GN=Gstm5 PE=1 SV=3	K00799	1e-97	357	acs:100554488	glutathione S-transferase [EC:2.5.1.18]
Unigene669_All	176.7	0	0.98	1.73	183.56	108.23	9.83	219.13	0.53	52	181.39	303.76	5.29	14.26	253.21	1	1.53	2.49	13.23	54.53	0.6	0.17	3.83	2.46	978	gi|20454801|sp|Q8WN65.1|ANGI_MIOTA	105.5	4e-21	RecName: Full=Angiogenin; AltName: Full=Ribonuclease 5; Short=RNase 5; Flags: Precursor >gi|18150526|gb|AAL61647.1|AF441665_1 angiogenin [Miopithecus talapoin]	sp|Q8WN65|ANGI_MIOTA	105	2e-22	Angiogenin OS=Miopithecus talapoin GN=ANG PE=3 SV=1	K01172	2e-20	100	mmu:11727	[EC:3.1.27.-]
CL1584.Contig2_All	173.71	14.32	79.04	112.84	189.67	188.2	135.07	382.52	108.88	62.3	177.51	55.94	27.04	307.15	290.34	41.74	11.22	6.65	97.36	80.58	38.65	177	94.62	365.97	5155	gi|431910381|gb|ELK13454.1|	290.4	7e-76	Neuroblast differentiation-associated protein AHNAK [Pteropus alecto]	sp|Q09666|AHNK_HUMAN	1007	0	Neuroblast differentiation-associated protein AHNAK OS=Homo sapiens GN=AHNAK PE=1 SV=2	K06237	9e-15	84.3	gga:395530	collagen, type IV, alpha
Unigene670_All	173.06	0	0	0	216.77	192.13	0.68	541.44	0	0	155.15	0.31	6.44	0	274.48	0	0	0	0.47	0	0	0	0.29	0	499	--	--	--	--	--	--	--	--	--	--	--	--	--
Unigene671_All	172.14	79.53	37.33	70.92	143.19	84.44	109.11	94.73	58.72	79.01	127.24	69.78	56.28	121.29	122.29	30.48	13.37	46.53	41.86	105.77	34.28	147.13	53.95	54.99	1753	gi|431917236|gb|ELK16780.1|	380.6	1e-103	tRNA-splicing endonuclease subunit Sen34 [Pteropus alecto]	sp|P29314|RS9_RAT	379	2e-104	40S ribosomal protein S9 OS=Rattus norvegicus GN=Rps9 PE=1 SV=4	K02997	5e-104	379	xtr:448529	small subunit ribosomal protein S9e
Unigene672_All	171.99	23.14	313.13	44.19	182.99	201.4	31.02	456.6	37.76	42.32	188.79	51.11	14.75	90.45	342.95	11.65	137.39	7.3	50.98	60.48	182.6	93.34	31.34	91.92	1091	gi|348588299|ref|XP_003479904.1|	434.1	6e-120	PREDICTED: 14-3-3 protein zeta/delta-like [Cavia porcellus]	sp|Q5ZKC9|1433Z_CHICK	427	3e-119	14-3-3 protein zeta OS=Gallus gallus GN=YWHAZ PE=2 SV=1	K06630	3e-120	432	ptr:472830	tyrosine 3-monooxygenase/tryptophan 5-monooxygenase activation protein
Unigene673_All	171.5	101.78	29.7	28.4	115.62	111.03	135.43	176.77	83.01	177.5	149.8	101.88	17.85	148.26	161.84	9.35	60.17	10.95	32.96	345.72	31.3	149.85	67.01	87.3	1212	gi|291230726|ref|XP_002735316.1|	55.1	8e-06	PREDICTED: DNA-directed RNA polymerase II subunit RPB1-like [Saccoglossus kowalevskii]	--	--	--	--	--	--	--	--	--
Unigene674_All	171.42	267.06	94.27	136.88	176.95	146.12	238.69	130.18	95.98	168.85	151.55	136.13	86.75	213.76	161.83	102.9	101.28	61.41	117.37	152.25	103.48	241.92	86.86	143.84	1829	gi|149424094|ref|XP_001510012.1|	614	8e-174	PREDICTED: eukaryotic translation initiation factor 2 subunit 2-like [Ornithorhynchus anatinus]	sp|P20042|IF2B_HUMAN	603	3e-172	Eukaryotic translation initiation factor 2 subunit 2 OS=Homo sapiens GN=EIF2S2 PE=1 SV=2	K03238	1e-174	613	oaa:100089330	translation initiation factor 2 subunit 2
Unigene675_All	170.87	392.5	123.33	102.29	100.33	199.08	355.68	79.25	202.91	106.26	93.3	95.61	68.88	203.15	111.04	49.11	104.26	4.45	77.11	43.58	70.29	126.43	49.41	448.53	295	--	--	--	--	--	--	--	--	--	--	--	--	--
Unigene238_All	169.26	0.2	1.43	1.38	356.65	31.79	5.3	0.22	0	0	142.42	0	9.62	0.21	0.07	7.84	0	0	5.87	0	0.08	0	0	0.68	1087	--	--	--	--	--	--	--	--	--	--	--	--	--
Unigene676_All	168.95	116.51	161.27	144.71	221.29	130.46	266.73	96.23	278.82	150.23	146.65	136.6	300.17	144.94	145.81	95.26	94.81	50.01	83.02	226	150.97	103.89	140.46	183.58	753	gi|301620849|ref|XP_002939778.1|	96.7	1e-18	PREDICTED: hypothetical protein LOC100491510 [Xenopus (Silurana) tropicalis]	sp|P14790|68MP_BOVIN	55.5	1e-07	6.8 kDa mitochondrial proteolipid OS=Bos taurus GN=MP68 PE=1 SV=1	--	--	--	--	--
CL980.Contig6_All	168.9	132.85	89.09	117.27	197.59	164.02	176.63	121.16	89.58	82.92	207.11	111.27	100.55	174.42	171.85	64.45	172.31	35.91	104.86	163.02	63.87	139.3	71.28	194.67	510	gi|2266402|dbj|BAA21513.1|	265	1e-69	newt elongation factor 1-alpha [Cynops pyrrhogaster]	sp|P17507|EF1A2_XENLA	254	9e-68	Elongation factor 1-alpha, oocyte form OS=Xenopus laevis GN=eef1ao PE=1 SV=1	K03231	2e-67	254	xtr:549446	elongation factor 1-alpha
Unigene677_All	168.54	0.98	3.4	0.25	87.22	47.55	1.63	149.04	0.8	7.92	64.2	0.35	4.65	17.22	102.8	1.11	8.66	0.23	8.05	57.65	0.57	2.64	22.12	0.48	1022	gi|75708019|gb|ABA26459.1|	398.3	3e-109	NCCRP1-like protein [Ambystoma mexicanum]	sp|Q568V3|FBX50_DANRE	245	1e-64	F-box only protein 50 OS=Danio rerio GN=nccrp1 PE=2 SV=2	K10102	6e-34	145	xtr:779735	F-box protein 27
Unigene678_All	167.45	0.6	1.49	5.64	156.9	216.11	13.22	174.53	1.22	43.85	159.96	427.44	4.44	13.43	191.7	1.13	0	3.2	13.82	72.03	1.92	0.46	4.49	3.98	408	--	--	--	--	--	--	--	--	--	--	--	--	--
Unigene679_All	165.27	10.18	87.28	111.7	287.36	153.3	249.61	46.47	337.68	69.26	94.2	51.99	67.7	270.43	75.9	28.32	7.78	3.77	104.5	24.77	75.25	87.3	78.55	687.43	2673	gi|301626877|ref|XP_002942613.1|	138.3	2e-30	PREDICTED: phospholipase A2 inhibitor subunit gamma B-like [Xenopus (Silurana) tropicalis]	sp|Q9CQD7|PINLY_MOUSE	100	2e-20	phospholipase A2 inhibitor and Ly6/PLAUR domain-containing protein OS=Mus musculus GN=Pinlyp PE=2 SV=1	--	--	--	--	--
Unigene680_All	165.16	47.68	135.65	122.67	148.82	119.79	113.97	111.01	219.46	165.6	137.82	75.09	168.73	90.38	135.12	71.28	78.35	25.57	79.28	203.19	100.75	95.5	137.04	132.29	2234	gi|148223147|ref|NP_001081246.1|	1014.6	0	ATP synthase subunit alpha, mitochondrial [Xenopus laevis] >gi|51258410|gb|AAH80064.1| LOC397732 protein [Xenopus laevis]	sp|P15999|ATPA_RAT	986	0	ATP synthase subunit alpha, mitochondrial OS=Rattus norvegicus GN=Atp5a1 PE=1 SV=2	K02132	0	1014	xla:397732	F-type H+-transporting ATPase subunit alpha [EC:3.6.3.14]
CL1675.Contig1_All	165.06	37.93	462.78	92.94	144.63	227.63	41.69	144.51	103.05	97.58	102.51	74.2	28.81	109.08	137.53	19.32	96.52	11.75	44.64	100.39	180.69	138.23	61.94	140.35	1245	gi|148235865|ref|NP_001079794.1|	237.7	1e-60	cold-inducible RNA-binding protein B [Xenopus laevis] >gi|82247034|sp|Q9DED4.1|CIRBB_XENLA RecName: Full=Cold-inducible RNA-binding protein B; AltName: Full=Cold-inducible RNA-binding protein 2; Short=xCIRP2; AltName: Full=Glycine-rich RNA-binding protein CIRP-B >gi|11761319|dbj|BAB19129.1| cold-inducible RNA binding protein 2 [Xenopus laevis] >gi|32450232|gb|AAH54250.1| Xcirp2 protein [Xenopus l…	sp|Q9DED4|CIRBB_XENLA	237	4e-62	Cold-inducible RNA-binding protein B OS=Xenopus laevis GN=cirbp-b PE=1 SV=1	K13195	1e-61	237	xla:379484	cold-inducible RNA-binding protein
CL340.Contig2_All	164.62	0	0	0.07	97.37	75.42	0	30.72	0	0	169.47	0.12	1.81	0	73.06	0	0	0	0	0	0	0	0.11	0	1188	gi|342180077|emb|CCC89553.1|	61.6	9e-08	unnamed protein product, partial [Trypanosoma congolense IL3000]	sp|P18165|LORI_MOUSE	199	8e-51	Loricrin OS=Mus musculus GN=Lor PE=2 SV=2	K13911	2e-55	217	spu:577326	basic salivary proline-rich protein 1/2
Unigene682_All	164.14	85.44	140.76	186.6	206.15	124.31	245.23	53.23	364.69	296.39	117.12	193.98	378.11	136.75	107.01	119.74	59.38	53.21	88.49	58.6	199.44	159.82	211.91	183.15	637	gi|431918579|gb|ELK17797.1|	162.2	1e-38	ETS translocation variant 2 [Pteropus alecto]	sp|Q7YRK6|CX6B1_TARSY	151	1e-36	Cytochrome c oxidase subunit 6B1 OS=Tarsius syrichta GN=COX6B1 PE=3 SV=3	K02267	1e-35	149	aml:100464665	cytochrome c oxidase subunit 6b
Unigene681_All	164.08	285.24	97.14	111.4	170.19	122.82	143.22	136.74	142.54	212.15	155.66	164.7	74.43	238.71	167.89	53.98	75.98	47.5	131.04	187.1	115.58	332.85	82.58	127.11	1738	gi|296213265|ref|XP_002753197.1|	599	2e-169	PREDICTED: poly(rC)-binding protein 2-like isoform 1 [Callithrix jacchus]	sp|Q61990|PCBP2_MOUSE	572	7e-163	Poly(rC)-binding protein 2 OS=Mus musculus GN=Pcbp2 PE=1 SV=1	K13162	3e-167	588	hsa:5094	poly(rC)-binding protein 2/3/4
CL946.Contig4_All	163.65	854.62	138.82	161.32	128.95	234.13	394.58	115.65	264.01	234.91	104.62	242.1	56.78	338.76	165.09	56.17	186.18	18.5	164.44	2010.15	190.78	850.54	87.53	460.53	2440	gi|1778852|gb|AAC60108.1|	362.1	8e-98	MHC class IA alpha chain [Ambystoma mexicanum]	sp|Q9TNN7|1C05_HUMAN	269	2e-71	HLA class I histocompatibility antigen, Cw-5 alpha chain OS=Homo sapiens GN=HLA-C PE=2 SV=1	K06751	1e-78	295	xla:379561	major histocompatibility complex, class I
CL3558.Contig2_All	163.45	245.74	78.76	140.48	200.16	113.16	256.74	79.71	229.51	170.74	114.54	115.7	201.66	178.31	122.22	81.66	31.74	62.99	64.7	123.07	119.41	175.65	134.91	165.43	534	gi|197128395|gb|ACH44893.1|	90.1	5e-17	putative H+ transporting F1 ATP synthase epsilon subunit variant 2 [Taeniopygia guttata]	sp|P29418|ATP5E_RAT	75.1	8e-14	ATP synthase subunit epsilon, mitochondrial OS=Rattus norvegicus GN=Atp5e PE=1 SV=2	K02135	3e-17	88.2	xla:398702	F-type H+-transporting ATPase subunit epsilon [EC:3.6.3.14]
CL4282.Contig2_All	162.84	105.98	95.66	126.66	185	117.72	157.94	102.3	208.87	191.09	143.68	123.04	276.59	143.53	135.58	131.74	55.92	36.1	98.34	224.89	89.55	138.96	170.86	152.68	1159	gi|148226493|ref|NP_001080481.1|	504.6	3e-141	ATP synthase, H+ transporting, mitochondrial F1 complex, gamma polypeptide 1 [Xenopus laevis] >gi|48734669|gb|AAH72367.1| Atp5c1-prov protein [Xenopus laevis]	sp|Q4R5B0|ATPG_MACFA	471	2e-132	ATP synthase subunit gamma, mitochondrial OS=Macaca fascicularis GN=ATP5C1 PE=2 SV=1	K02136	5e-142	504	xla:380173	F-type H+-transporting ATPase subunit gamma [EC:3.6.3.14]
Unigene683_All	162.64	30.18	34.82	44.26	117.68	71.18	158.76	91.7	58.49	229.99	111.02	199.61	22.87	264.83	106.43	24.61	62.1	25.88	69.51	742.15	44.49	188.6	198.95	149.68	1572	gi|147903423|ref|NP_001079939.1|	833.2	0	major vault protein [Xenopus laevis] >gi|82187170|sp|Q6PF69.1|MVP_XENLA RecName: Full=Major vault protein; Short=MVP >gi|34784593|gb|AAH57708.1| MGC68839 protein [Xenopus laevis]	sp|Q6PF69|MVP_XENLA	833	0	Major vault protein OS=Xenopus laevis GN=mvp PE=2 SV=1	K13911	3e-16	87.4	pon:100444154	basic salivary proline-rich protein 1/2
Unigene684_All	162.48	52.32	95.21	66.03	95.83	111.43	128.49	101.44	75.69	101.53	83.41	279.13	33.85	107.21	112.27	11.38	73.36	22.98	59.49	75.34	92.26	260.19	38.3	133.46	681	--	--	--	--	--	--	--	--	--	--	--	--	--
Unigene685_All	162.18	0.16	1.98	0.08	131.79	70.83	0.15	301.46	5.63	4.78	174.58	7.09	2.77	4.25	193.29	0.13	45.88	0.7	1.39	44.96	1.84	0.1	9.86	0.13	3008	gi|148224991|ref|NP_001089205.1|	761.5	0	desmocollin 3 precursor [Xenopus laevis] >gi|57921038|gb|AAH89120.1| MGC85083 protein [Xenopus laevis]	sp|Q02487|DSC2_HUMAN	696	0	Desmocollin-2 OS=Homo sapiens GN=DSC2 PE=1 SV=1	K07601	0	752	xtr:100135098	desmocollin 2
Unigene686_All	161.98	136.9	176.12	160.4	201.2	171.81	157.54	144.75	188.96	173.21	172.47	119.14	131.66	233.77	183.5	137.23	111.36	19.26	168.92	209.14	203.39	224.66	124.13	199.93	2006	gi|77736031|ref|NP_001029714.1|	962.6	0	T-complex protein 1 subunit zeta [Bos taurus] >gi|115305833|sp|Q3MHL7.3|TCPZ_BOVIN RecName: Full=T-complex protein 1 subunit zeta; Short=TCP-1-zeta; AltName: Full=CCT-zeta; AltName: Full=CCT-zeta-1 >gi|469474332|pdb|4B2T|Z Chain Z, An Unbiased Statistical Approach Solves The Crystal Structures Of The Group Ii Chaperonin Cct Tric >gi|469474340|pdb|4B2T|ZZ Chain z, An Unbiased Statistical Approach …	sp|Q3MHL7|TCPZ_BOVIN	962	0	T-complex protein 1 subunit zeta OS=Bos taurus GN=CCT6A PE=1 SV=3	K09498	0	962	bta:521540	T-complex protein 1 subunit zeta
Unigene687_All	160.43	1.4	9.71	0	7.8	0	22.35	5.9	4.5	1.49	36.52	7.71	28.06	4.89	46.9	5.44	2	11.15	22.48	7.22	8.19	4.35	6.7	0	268	gi|90075346|dbj|BAE87353.1|	71.6	1e-11	unnamed protein product [Macaca fascicularis]	--	--	--	--	--	--	--	--	--
Unigene688_All	160.24	91.33	856.56	155.37	116.28	198.09	157.76	122.22	70.54	177.27	102.22	77.29	31.12	137.26	133.88	12.82	111.3	17.44	134.09	89.01	641.35	134.27	74.94	259.69	502	--	--	--	--	--	--	--	--	--	--	--	--	--
Unigene689_All	159.97	110.09	88.49	73.52	98.14	135.36	78.68	98.28	52.4	72.21	92.23	101.13	23.5	133.91	121.05	23.16	51.9	20.44	53.36	99.5	79.95	231.01	48.19	203.13	373	gi|148230657|ref|NP_001081318.1|	52.8	6e-06	heterogeneous nuclear ribonucleoprotein A3 homolog 1 [Xenopus laevis] >gi|1710625|sp|P51968.1|RO31_XENLA RecName: Full=Heterogeneous nuclear ribonucleoprotein A3 homolog 1; AltName: Full=hnRNP A3(A) >gi|214745|gb|AAA49949.1| ribonucleoprotein [Xenopus laevis]	sp|P51968|RO31_XENLA	141	3e-34	Heterogeneous nuclear ribonucleoprotein A3 homolog 1 OS=Xenopus laevis PE=2 SV=1	K12741	1e-33	141	xla:397772	heterogeneous nuclear ribonucleoprotein A1/A3
Unigene690_All	159.93	92.41	357.86	266.87	189.8	213.16	191.92	163.75	496.45	303.43	182.76	148.12	533.39	165.76	182.57	246.87	90.02	72.9	153.29	445.12	450.22	127.57	281.06	232.03	957	gi|148222741|ref|NP_001085501.1|	149.4	2e-34	NADH dehydrogenase (ubiquinone) 1 alpha subcomplex, 4 b [Xenopus laevis] >gi|49117039|gb|AAH72856.1| MGC80253 protein [Xenopus laevis]	sp|Q62425|NDUA4_MOUSE	123	7e-28	NADH dehydrogenase [ubiquinone] 1 alpha subcomplex subunit 4 OS=Mus musculus GN=Ndufa4 PE=1 SV=2	K03948	3e-35	149	xla:443927	NADH dehydrogenase (ubiquinone) 1 alpha subcomplex 4 [EC:1.6.5.3 1.6.99.3]
Unigene691_All	159.83	139.16	74.13	103.27	193.18	116.33	154.74	99.31	53.61	123.67	135.4	105.57	37.63	182.53	129.86	37.93	40.71	33.6	60.17	116.73	70.51	198.75	69.51	143.51	3266	gi|441631890|ref|XP_004089655.1|	390.2	3e-106	PREDICTED: nascent polypeptide-associated complex subunit alpha [Nomascus leucogenys]	sp|Q60817|NACA_MOUSE	385	3e-106	Nascent polypeptide-associated complex subunit alpha OS=Mus musculus GN=Naca PE=1 SV=1	K03626	4e-110	400	cfa:474408	nascent polypeptide-associated complex subunit alpha
Unigene692_All	159.07	296.64	90.06	128.41	159.45	114.88	300.23	69.14	107.59	211.66	139.35	133.69	100.72	316.41	100	76.36	73.2	48.71	117.17	120.16	81.43	390.28	77.92	146.81	604	gi|465977923|gb|EMP34868.1|	188.3	1e-46	Nucleolar GTP-binding protein 2 [Chelonia mydas]	sp|Q13823|NOG2_HUMAN	170	2e-42	Nucleolar GTP-binding protein 2 OS=Homo sapiens GN=GNL2 PE=1 SV=1	K14537	3e-45	181	ecb:100054791	nuclear GTP-binding protein
Unigene693_All	157.07	1.53	28.23	21.35	130.74	163.9	43.57	411.45	18.92	27.44	187.03	13.26	11.08	58	280.01	5.07	56.8	7.18	15.07	70.08	56.6	17.39	25.13	51.37	903	gi|195375239|ref|XP_002046409.1|	58.2	6e-07	GJ12883 [Drosophila virilis] >gi|194153567|gb|EDW68751.1| GJ12883 [Drosophila virilis]	sp|O73590|ZFHX4_CHICK	57	5e-08	Zinc finger homeobox protein 4 OS=Gallus gallus GN=ZFHX4 PE=2 SV=2	K09380	2e-07	57	tgu:100229715	zinc finger homeobox protein 4
Unigene694_All	156.39	64.8	94.46	131.18	140.67	117.9	86.57	140.05	82.43	237.96	150.17	98.66	82.52	125.01	143.02	74.66	96.59	77.54	89.19	175.95	78.09	193.65	98.51	100.75	2439	gi|345324136|ref|XP_003430785.1|	1105.9	0	PREDICTED: LOW QUALITY PROTEIN: ATP-binding cassette sub-family F member 2-like [Ornithorhynchus anatinus]	sp|Q2KJA2|ABCF2_BOVIN	1104	0	ATP-binding cassette sub-family F member 2 OS=Bos taurus GN=ABCF2 PE=2 SV=1	K06185	0	1104	bta:513061	ATP-binding cassette, subfamily F, member 2
Unigene695_All	155.74	102.75	378.97	167.83	176.12	175.38	305.11	56.93	100.66	323.1	78.28	227.54	47.62	155.74	90.26	27.01	100	16.79	148.64	120.79	405.49	217.4	75.17	273.11	738	--	--	--	--	--	--	--	--	--	--	--	--	--
Unigene696_All	155.66	0.43	16.19	14.75	134.39	121.83	28.82	301.29	23.2	22.46	182.66	4.41	7.17	29.94	222.29	2.91	47.78	3.04	13.63	44.89	10.18	2.25	20.12	39.05	1928	--	--	--	--	--	--	--	--	--	--	--	--	--
Unigene697_All	155.08	0	0.1	0	176.99	25.02	0.19	115.29	3.23	0	95.49	0.13	2.97	0.45	89.85	0.14	0	20.41	0.04	0.04	0	0	6.01	0	1648	--	--	--	--	--	--	--	--	--	--	--	--	--
Unigene698_All	154.95	148.39	54.97	108.82	172.27	119.62	130.52	91.72	64.87	119.48	123.73	132.7	40.43	138.28	138	42.42	54.12	100.4	89.47	156.64	56.88	131.02	79.69	123.07	2642	gi|327281194|ref|XP_003225334.1|	1008	0	PREDICTED: dolichyl-diphosphooligosaccharide--protein glycosyltransferase subunit 2-like [Anolis carolinensis]	sp|Q3SZI6|RPN2_BOVIN	952	0	Dolichyl-diphosphooligosaccharide--protein glycosyltransferase subunit 2 OS=Bos taurus GN=RPN2 PE=2 SV=1	K12667	0	1008	acs:100557641	oligosaccharyltransferase complex subunit delta (ribophorin II)
Unigene699_All	154.65	53	222.57	201.25	135.84	160.66	206.28	92.99	336.46	158.08	112.54	83.02	305.49	108.59	103.31	77.11	55.21	24.56	86.87	212.02	252.9	82.11	166.48	248.49	761	gi|62858031|ref|NP_001016543.1|	175.3	2e-42	cytochrome c oxidase subunit 6a polypeptide 1 [Xenopus (Silurana) tropicalis] >gi|89271881|emb|CAJ83526.1| cytochrome c oxidase subunit VIa polypeptide 1 [Xenopus (Silurana) tropicalis] >gi|171847245|gb|AAI61502.1| cytochrome c oxidase subunit 6a polypeptide 1 [Xenopus (Silurana) tropicalis]	sp|P10818|CX6A1_RAT	144	2e-34	Cytochrome c oxidase subunit 6A1, mitochondrial OS=Rattus norvegicus GN=Cox6a1 PE=1 SV=2	K02266	4e-43	175	xtr:549297	cytochrome c oxidase subunit 6a
Unigene700_All	154	4.53	125.17	0	7.06	0	28.38	4.84	4.28	5.94	52.46	5.17	38.74	6.76	56.02	5.36	0.77	6.7	20.77	3.58	132.76	7.86	4.67	0	327	gi|262401223|gb|ACY66514.1|	38.1	1e-12	hypothetical protein [Scylla paramamosain]	--	--	--	--	--	--	--	--	--
Unigene701_All	152.3	73.52	209.15	109.3	171.06	169.48	145.81	143.26	140.39	128.24	107.7	100.92	57.1	206.75	144.46	43.02	103.98	19.07	103.82	136.47	209.35	210.46	95.51	253.43	2130	gi|41055439|ref|NP_956926.1|	388.7	7e-106	cell division control protein 42 homolog isoform 1 [Danio rerio] >gi|35505427|gb|AAH57415.1| Cell division cycle 42 [Danio rerio] >gi|209152793|gb|ACI33130.1| Cell division control protein 42 homolog precursor [Salmo salar] >gi|317418567|emb|CBN80605.1| Cell division control protein 42 homolog [Dicentrarchus labrax]	sp|Q8CFN2|CDC42_RAT	385	2e-106	Cell division control protein 42 homolog OS=Rattus norvegicus GN=Cdc42 PE=1 SV=2	K04393	2e-106	387	xla:379055	cell division control protein 42
Unigene702_All	151.2	112.47	114.11	81.46	169.37	153.62	95.43	135.78	59.91	94.68	118.79	103.61	41.65	137.3	176.33	37.84	170.07	26.02	56.8	102.82	120.54	208.63	62.54	142.11	2047	gi|465997402|gb|EMP40304.1|	445.7	4e-123	hypothetical protein UY3_02467 [Chelonia mydas]	sp|P42558|RAN_CHICK	445	2e-124	GTP-binding nuclear protein Ran OS=Gallus gallus GN=RAN PE=2 SV=1	K07936	7e-124	445	tgu:100190162	GTP-binding nuclear protein Ran
CL8134.Contig2_All	151.16	159.09	49.84	72.17	168.78	85.72	160.05	89.35	60.56	86.04	120.35	94.88	63.41	152.25	111.45	37.98	28.92	46.66	50.06	102.23	56.43	172.47	62.68	91.74	3570	gi|348545244|ref|XP_003460090.1|	1151.3	0	PREDICTED: vacuolar protein sorting-associated protein 52 homolog [Oreochromis niloticus]	sp|O55166|VPS52_RAT	1084	0	Vacuolar protein sorting-associated protein 52 homolog OS=Rattus norvegicus GN=Vps52 PE=2 SV=2	K02964	5e-81	303	dre:192300	small subunit ribosomal protein S18e
Unigene703_All	150.66	0	0.15	0.47	79.48	26.75	0.13	31.32	0	0	37.79	0	1.78	0.04	21.84	0	0.04	0	0.04	0.04	0	0	4.43	0	1713	gi|60207592|gb|AAX14804.1|	761.1	0	matrix metalloproteinase 3/10a [Notophthalmus viridescens]	sp|O13065|MMP18_XENLA	565	8e-161	Matrix metalloproteinase-18 OS=Xenopus laevis GN=mmp18 PE=2 SV=1	K01394	0	655	xla:495372	matrix metalloproteinase-3 (stromelysin 1, progelatinase) [EC:3.4.24.17]
Unigene704_All	150.42	0.04	106.18	7.18	174.88	40.01	664.96	13.27	32.03	134.78	107.53	69.74	4.34	651	89.39	8.96	24.44	25.68	117.1	411.25	38.68	7.64	182.17	843.12	3667	gi|2370337|emb|CAA04656.1|	550.8	2e-154	cytokeratin 8 [Notophthalmus viridescens]	sp|P08776|K2C8_XENLA	534	5e-151	Keratin, type II cytoskeletal 8 OS=Xenopus laevis PE=2 SV=1	K07605	8e-151	535	xla:380217	type II keratin, basic
CL1524.Contig2_All	149.73	209.4	112.09	95.55	147.67	109.37	147.64	104.94	75.56	133.75	106.12	141.64	44.2	214.95	134.53	40.2	251.09	24.88	79.44	156.85	90.47	377.64	62.1	115.56	1455	gi|343887442|ref|NP_001230623.1|	459.1	2e-127	heterogeneous nuclear ribonucleoprotein C (C1/C2) isoform 2 [Sus scrofa]	sp|Q9Z204|HNRPC_MOUSE	444	3e-124	Heterogeneous nuclear ribonucleoproteins C1/C2 OS=Mus musculus GN=Hnrnpc PE=1 SV=1	K12884	6e-128	458	ecb:100059269	heterogeneous nuclear ribonucleoprotein C1/C2
Unigene705_All	149.58	57.02	276.3	307.72	174.89	217.49	209.11	72.21	290.43	215.96	127.9	83.45	211.75	102.91	137.8	105.17	20.03	23.98	56.46	118.38	310.41	91.77	128.07	240.1	502	gi|148232591|ref|NP_001087364.1|	117.9	1e-25	cytochrome c oxidase subunit VIIc [Xenopus laevis] >gi|51874020|gb|AAH78620.1| MGC85582 protein [Xenopus laevis]	sp|P17665|COX7C_MOUSE	113	2e-25	Cytochrome c oxidase subunit 7C, mitochondrial OS=Mus musculus GN=Cox7c PE=1 SV=1	K02272	3e-26	117	xla:447187	cytochrome c oxidase subunit 7c
Unigene706_All	148.89	3.82	100.75	75.01	163.69	42.76	273.09	12.84	246.52	19.59	29.12	14.28	9.31	44.41	19.1	13.39	62.83	2.39	90.6	30.8	119.23	26.8	7.93	728.39	1417	gi|307133700|ref|NP_988931.2|	491.1	6e-137	serpin peptidase inhibitor, clade E (nexin, plasminogen activator inhibitor type 1), member 2 precursor [Xenopus (Silurana) tropicalis] >gi|89268772|emb|CAJ81471.1| serine (or cysteine) proteinase inhibitor, clade E (nexin, plasminogen activator inhibitor type 1), member 2 [Xenopus (Silurana) tropicalis]	sp|Q07235|GDN_MOUSE	477	3e-134	Glia-derived nexin OS=Mus musculus GN=Serpine2 PE=2 SV=2	K03982	2e-67	257	ecb:100033931	plasminogen activator inhibitor-1
CL895.Contig6_All	148.19	61.71	48.52	53.04	106.21	102.49	70.36	272.46	60.57	64.52	164.94	57.48	46.47	81.65	244.24	105.88	284.47	16.56	88.32	54.95	45.11	99	28.06	47.64	250	gi|395527631|ref|XP_003765946.1|	179.9	3e-44	PREDICTED: tubulin alpha-4A chain [Sarcophilus harrisii]	sp|Q28IX8|TBA_XENTR	178	2e-45	Tubulin alpha chain OS=Xenopus tropicalis GN=tuba PE=2 SV=1	K07374	3e-45	179	mdo:100010238	tubulin alpha
Unigene707_All	147.9	0	0	0	84.71	0.06	0	10.64	0.11	167.44	80.93	0.76	1.94	0.27	0.32	0	0	0	0.1	3.52	0	0.06	0	0	1379	--	--	--	--	--	--	--	--	--	--	--	--	--
CL3288.Contig2_All	147.87	111.35	135.73	83.72	112.71	113.91	72.71	95.71	64.79	113.87	114.16	100.9	30.45	149.56	98.67	29.87	99.11	17.77	67.39	120.02	86.98	247.01	56.69	134.6	1594	gi|62859443|ref|NP_001016998.1|	557	1e-156	U2 small nuclear RNA auxiliary factor 2 isoform 1 [Xenopus (Silurana) tropicalis] >gi|89269799|emb|CAJ83531.1| U2 (RNU2) small nuclear RNA auxiliary factor 2 [Xenopus (Silurana) tropicalis] >gi|115292148|gb|AAI22001.1| U2 small nuclear RNA auxiliary factor 2 [Xenopus (Silurana) tropicalis]	sp|P26369|U2AF2_MOUSE	528	1e-149	Splicing factor U2AF 65 kDa subunit OS=Mus musculus GN=U2af2 PE=1 SV=3	K12837	1e-150	533	xtr:549752	splicing factor U2AF 65 kDa subunit
Unigene708_All	147.56	81.75	43.85	107.76	168.66	113.65	126.93	78.87	57.31	90.42	117.18	129.9	34.19	184.06	143.76	19.89	48.37	181.01	81	183.38	57.64	161.2	76.3	112.14	2085	gi|52345504|ref|NP_001004800.1|	339.3	4e-91	signal sequence receptor, beta precursor [Xenopus (Silurana) tropicalis] >gi|49522034|gb|AAH74550.1| MGC69435 protein [Xenopus (Silurana) tropicalis] >gi|89272796|emb|CAJ82325.1| signal sequence receptor, beta (translocon-associated protein beta) [Xenopus (Silurana) tropicalis]	sp|P23438|SSRB_CANFA	332	3e-90	Translocon-associated protein subunit beta OS=Canis familiaris GN=SSR2 PE=1 SV=1	K13250	6e-92	339	xtr:448030	translocon-associated protein subunit beta
CL4403.Contig1_All	147.38	33	67.32	40.43	115.65	76.21	70.14	139.89	64.86	93.23	107.07	99.2	36.77	141.2	158.41	30.53	127.37	15.02	47.62	113.08	50.63	210.97	48.57	55.08	1708	gi|197246805|gb|AAI68807.1|	63.9	3e-08	hnrnph3 protein [Xenopus (Silurana) tropicalis]	sp|P31942|HNRH3_HUMAN	627	3e-179	Heterogeneous nuclear ribonucleoprotein H3 OS=Homo sapiens GN=HNRNPH3 PE=1 SV=2	K12898	0	687	xtr:100151736	heterogeneous nuclear ribonucleoprotein F/H
Unigene709_All	147.05	19.83	35.98	18.31	152.67	79.65	31.74	158.72	39.07	104.75	100.76	99.58	16.85	96.8	135.59	7.39	122.21	2.96	16.27	27.1	41.21	17.76	28.63	32.72	2345	gi|224065966|ref|XP_002194991.1|	1040.8	0	PREDICTED: 5-aminolevulinate synthase, nonspecific, mitochondrial [Taeniopygia guttata]	sp|P13196|HEM1_HUMAN	1023	0	5-aminolevulinate synthase, nonspecific, mitochondrial OS=Homo sapiens GN=ALAS1 PE=1 SV=2	K00643	0	1040	tgu:100231674	5-aminolevulinate synthase [EC:2.3.1.37]
Unigene710_All	146.6	0	0.52	0.07	117.01	82.73	0	400.49	0	0	178.29	0.19	2.57	0	238.72	0	0	0	0.64	0	0.07	0	0.13	0.13	3575	gi|301609221|ref|XP_002934178.1|	372.9	7e-101	PREDICTED: desmoglein-1-like [Xenopus (Silurana) tropicalis]	sp|Q9GKQ8|DSG1_CANFA	271	6e-72	Desmoglein-1 OS=Canis familiaris GN=DSG1 PE=2 SV=1	K07596	9e-102	372	xtr:100495741	desmoglein 1
Unigene711_All	146.52	0.37	1.43	3.42	132.8	53.13	55.56	155.04	0.13	30.65	100.02	3.59	1.89	13.96	153.82	0.42	93.5	2.45	2.15	41.83	1.66	0.14	15.13	239.37	1144	gi|2547264|gb|AAB81324.1|	61.2	1e-07	syndecan-1, partial [Xenopus laevis]	sp|P04929|HRPX_PLALO	63.5	8e-10	Histidine-rich glycoprotein OS=Plasmodium lophurae PE=4 SV=1	K06257	4e-11	69.7	xtr:100038138	syndecan
Unigene712_All	145.67	104.86	79	101.26	120.74	81.3	170.96	54.79	130.59	141.9	110.73	90.91	118.56	149.82	81.14	57.43	58.71	28.37	52.9	85.81	87.6	128.64	93.84	85.47	657	gi|345308625|ref|XP_001516880.2|	214.2	4e-54	PREDICTED: NADH dehydrogenase [ubiquinone] 1 alpha subcomplex subunit 6-like [Ornithorhynchus anatinus]	sp|Q9CQZ5|NDUA6_MOUSE	208	9e-54	NADH dehydrogenase [ubiquinone] 1 alpha subcomplex subunit 6 OS=Mus musculus GN=Ndufa6 PE=1 SV=1	K03950	3e-55	214	oaa:100086818	NADH dehydrogenase (ubiquinone) 1 alpha subcomplex 6 [EC:1.6.5.3 1.6.99.3]
Unigene713_All	144.21	9.91	1.71	1.33	24.35	1.12	52.71	23.76	7.53	20.16	110.82	25.57	47.06	25.48	89.64	30.36	14.74	9.6	61.47	26	1.81	12.52	14.24	0.65	554	--	--	--	--	--	--	--	--	--	--	--	--	--
Unigene714_All	144.09	51.09	46.5	50	138.34	87.37	192	92.03	68.77	254.19	95.83	113.66	35.12	129.27	126.02	23.35	123.59	34.17	102.29	198.79	43.65	151.87	92.39	199.54	1079	gi|147906554|ref|NP_001080520.1|	334.3	6e-90	CD63 molecule [Xenopus laevis] >gi|32766459|gb|AAH54957.1| Cd63-prov protein [Xenopus laevis]	sp|P28648|CD63_RAT	242	1e-63	CD63 antigen OS=Rattus norvegicus GN=Cd63 PE=1 SV=2	K06497	8e-91	334	xla:380212	CD63 antigen
Unigene715_All	143.65	42.7	100.75	123.26	131.73	109.48	185.27	77.57	232.49	167.31	109.92	85.08	139.72	99.99	114.22	55.28	25.62	21.36	51.47	200.71	127.23	91.81	151.8	170.96	907	gi|147906075|ref|NP_001087184.1|	281.6	3e-74	MGC85216 protein [Xenopus laevis] >gi|51593144|gb|AAH78463.1| MGC85216 protein [Xenopus laevis]	sp|P19783|COX41_MOUSE	252	7e-67	Cytochrome c oxidase subunit 4 isoform 1, mitochondrial OS=Mus musculus GN=Cox4i1 PE=1 SV=2	K02263	5e-75	281	xla:447073	cytochrome c oxidase subunit 4
Unigene716_All	143.35	89.26	92.46	147.64	216.54	150.87	160.86	66.36	86.96	117.13	108.78	116.9	59.37	155.75	134.17	40.12	110.22	57.41	82.67	156.73	82.94	124.2	74.93	197.91	654	gi|344295674|ref|XP_003419536.1|	163.3	8e-39	PREDICTED: UPF0197 transmembrane protein C11orf10 homolog [Loxodonta africana]	sp|P61166|TM258_MOUSE	160	3e-39	Transmembrane protein 258 OS=Mus musculus GN=Tmem258 PE=2 SV=1	--	--	--	--	--
Unigene717_All	142.27	67.14	171.02	114.72	136.78	152.95	82.02	131.78	84.81	99.58	110.05	114.22	34.54	162.42	138.2	27.58	98.07	18.18	69.89	106.09	121.32	290.57	56.54	144.59	2146	gi|327265516|ref|XP_003217554.1|	788.5	0	PREDICTED: heterogeneous nuclear ribonucleoprotein H-like [Anolis carolinensis]	sp|O35737|HNRH1_MOUSE	715	0	Heterogeneous nuclear ribonucleoprotein H OS=Mus musculus GN=Hnrnph1 PE=1 SV=3	K12898	0	788	acs:100557546	heterogeneous nuclear ribonucleoprotein F/H
CL7687.Contig1_All	141.37	0.02	1.22	6.65	139.2	64.06	9.03	146.58	0.72	2.36	109.35	94.49	2.71	59.99	118.54	0.31	0.07	1.76	1.63	29.03	0.06	0.03	6.61	15.38	2741	gi|449274119|gb|EMC83402.1|	133.7	5e-29	WAP four-disulfide core domain protein 3, partial [Columba livia]	sp|Q8IUB2|WFDC3_HUMAN	103	3e-21	WAP four-disulfide core domain protein 3 OS=Homo sapiens GN=WFDC3 PE=2 SV=1	--	--	--	--	--
CL4665.Contig1_All	141.18	3.61	23.24	64.9	183.11	95.53	152.39	142.73	28.17	18.83	114.55	7.64	28.8	155.46	197.38	12.2	2.81	1.11	51.08	9.98	10.71	28.12	19.26	191.89	1456	gi|148229927|ref|NP_001080144.1|	410.6	1e-112	annexin A1 [Xenopus laevis] >gi|32450747|gb|AAH53786.1| Anxa1-prov protein [Xenopus laevis]	sp|P14087|ANXA1_CAVCU	387	3e-107	Annexin A1 OS=Cavia cutleri GN=ANXA1 PE=1 SV=1	--	--	--	--	--
Unigene718_All	140.43	5.85	6	3.44	145.09	43.12	43.46	137.25	5.49	11.45	124.7	6.34	7.35	14.34	155.45	4.3	15.38	1.39	4.23	14.2	6.15	12.39	5.64	35.24	1224	--	--	--	--	--	--	--	--	--	--	--	--	--
CL4926.Contig1_All	140.21	0	0	0.04	123.29	55.81	0	100.46	0	0	89.25	0.04	2.61	0	80.76	0	0	0	0.24	0	0	0	0.02	0.09	3643	gi|78675131|dbj|BAE47566.1|	500.7	2e-139	tyrosinase [Cynops pyrrhogaster]	sp|P54834|TYRO_CANFA	347	1e-94	Tyrosinase OS=Canis familiaris GN=TYR PE=2 SV=2	K00505	4e-94	347	cfa:403405	tyrosinase [EC:1.14.18.1]
Unigene719_All	139.69	86.48	55.67	133.43	259.49	129.22	119.8	84.42	71.56	101.9	128.91	169.06	49.84	182.71	168.05	37.73	91.2	285.44	100.72	208.32	68.34	195.02	119.76	104.13	879	gi|21312968|ref|NP_080431.1|	356.7	8e-97	translocon-associated protein subunit gamma [Mus musculus] >gi|40538862|ref|NP_112382.2| translocon-associated protein subunit gamma [Rattus norvegicus] >gi|346421403|ref|NP_001231076.1| translocon-associated protein subunit gamma [Sus scrofa] >gi|62901051|sp|Q9DCF9.1|SSRG_MOUSE RecName: Full=Translocon-associated protein subunit gamma; Short=TRAP-gamma; AltName: Full=Signal sequence receptor sub…	sp|Q08013|SSRG_RAT	356	3e-98	Translocon-associated protein subunit gamma OS=Rattus norvegicus GN=Ssr3 PE=1 SV=2	K13251	1e-97	356	ssc:100625983	translocon-associated protein subunit gamma
Unigene720_All	139.5	14.96	202.97	38.22	119.66	81.99	40.78	97.75	70.34	123.16	128.06	28.33	32.83	62.31	118.04	39.09	51.83	13.26	150.36	23.03	542.05	28.14	41.09	46.33	4413	gi|56118606|ref|NP_001007898.1|	604.7	1e-170	protein NDRG2 [Xenopus (Silurana) tropicalis] >gi|82181538|sp|Q66KM2.1|NDRG2_XENTR RecName: Full=Protein NDRG2 >gi|51513361|gb|AAH80333.1| ndrg2 protein [Xenopus (Silurana) tropicalis]	sp|Q66KM2|NDRG2_XENTR	604	5e-172	Protein NDRG2 OS=Xenopus tropicalis GN=ndrg2 PE=2 SV=1	--	--	--	--	--
Unigene721_All	139.23	85.76	59.25	77.17	172.75	105.95	166.38	47.09	61.05	105.04	114.95	66.54	49.14	99.58	92.48	38.89	53.15	105.3	65.95	70.49	62.6	70.1	69.94	126.4	655	gi|281350192|gb|EFB25776.1|	224.9	2e-57	hypothetical protein PANDA_011511 [Ailuropoda melanoleuca]	sp|P86229|KTAP2_CANFA	219	3e-57	Keratinocyte-associated protein 2 OS=Canis familiaris GN=KRTCAP2 PE=1 SV=1	--	--	--	--	--
Unigene722_All	138.27	88.22	61.08	85.64	125.56	95.68	110.37	111.97	48	112.43	121.22	80.42	30.17	145.83	144.31	26.78	67.8	21.27	48.33	113.6	54.4	168.57	46.79	87.28	520	--	--	--	--	--	--	--	--	--	--	--	--	--
Unigene723_All	138.22	32.72	71.24	106.86	165.42	159.27	59.09	69.72	43.86	70.27	113.59	95.52	21.05	89.89	117.65	19.75	67.69	127.56	57.07	126.31	62.38	74.16	72.51	125.04	2929	gi|52345506|ref|NP_001004801.1|	931.8	0	Sec61 alpha 1 subunit [Xenopus (Silurana) tropicalis] >gi|49250495|gb|AAH74553.1| Sec61 alpha 1 subunit (S. cerevisiae) [Xenopus (Silurana) tropicalis] >gi|89271300|emb|CAJ82441.1| Sec61 alpha 1 subunit (S. cerevisiae) [Xenopus (Silurana) tropicalis]	sp|P61621|S61A1_RAT	922	0	Protein transport protein Sec61 subunit alpha isoform 1 OS=Rattus norvegicus GN=Sec61a1 PE=2 SV=2	K10956	0	931	xtr:448033	protein transport protein SEC61 subunit alpha
Unigene724_All	137.95	57.32	59.55	199.21	126.85	139.77	566.23	141.18	120.16	127.35	51.56	97.05	48.37	370.94	123.42	17.06	95.26	20.59	91.37	136.34	61.61	144.23	137.03	488.13	567	--	--	--	--	--	--	--	--	--	--	--	--	--
Unigene725_All	137.86	1.86	35.99	7.94	129.96	114.02	8.36	113.65	6.88	71.92	98.24	7.75	4.39	54.97	110.2	2.12	145.29	14.29	6.5	33.38	17.66	8.75	24.71	6.4	2903	gi|113931260|ref|NP_001039077.1|	365.9	7e-99	serine peptidase inhibitor, Kunitz type, 2 precursor [Xenopus (Silurana) tropicalis] >gi|89273870|emb|CAJ82013.1| novel protein similar to spint2 (serine protease inhibitor, Kunitz type, 2 [Xenopus (Silurana) tropicalis] >gi|114108039|gb|AAI23084.1| novel protein similar to spint2 (serine protease inhibitor, Kunitz type, 2 [Xenopus (Silurana) tropicalis]	sp|B2BS84|IVBI_AUSLA	188	5e-47	Protease inhibitor OS=Austrelaps labialis PE=2 SV=1	K15619	2e-31	138	acs:100556267	Kunitz-type protease inhibitor 1
CL2458.Contig2_All	136.63	25.47	20.89	53.9	123.16	74.32	165.25	91.74	31.52	64.73	85.54	23.5	22.62	360.36	118.83	9.57	148.62	3.73	66.17	58.28	17.04	112.39	311.43	72.29	537	--	--	--	--	--	--	--	--	--	--	--	--	--
Unigene726_All	136.44	45.56	40.13	70.09	155.36	135.08	461.06	136.07	52.96	128.47	86.58	101.2	45.94	443.64	147.31	18.33	142.36	8.28	50.53	68.61	32.41	177.36	63.82	419.16	721	--	--	--	--	--	--	--	--	--	--	--	--	--
CL3685.Contig2_All	136.36	5.67	100.08	35.82	102.52	64.58	57.44	107.4	28.21	123.09	74.19	43.65	10.26	188.98	100.45	9.66	38.76	6.99	58.97	335.86	137.29	50.37	37.96	224.91	1168	gi|465957724|gb|EMP27536.1|	596.7	7e-169	Amyloid-like protein 2 [Chelonia mydas]	sp|Q06481|APLP2_HUMAN	560	3e-159	Amyloid-like protein 2 OS=Homo sapiens GN=APLP2 PE=1 SV=2	K08117	1e-169	596	xtr:100380132	amyloid beta (A4) precursor-like protein 2
CL1094.Contig2_All	134.97	30.64	34.86	49.04	112.22	103.05	98.44	225.91	57.16	49.95	115.32	25.65	20.08	92.71	177.42	24.45	38.38	5.2	39.41	70.87	40.25	36.77	40.47	228.58	4614	gi|148228523|ref|NP_001081910.1|	95.5	2e-17	calpastatin [Xenopus laevis] >gi|7160454|emb|CAB71173.2| calpastatin [Xenopus laevis]	sp|P12675|ICAL_PIG	413	2e-114	Calpastatin OS=Sus scrofa GN=CAST PE=1 SV=1	K04281	5e-159	563	xla:398115	calpastatin
Unigene727_All	134.84	54.45	203.05	86.68	169.58	127.44	87.28	96.36	111.35	82.34	97.9	43.81	64.75	102.69	123.72	47.88	42.76	18.55	76.02	97.59	158.16	41.3	53.72	153.23	2334	gi|466001854|gb|EMP41601.1|	542	5e-152	Voltage-dependent anion-selective channel protein 1 [Chelonia mydas]	sp|Q9MZ16|VDAC1_PIG	531	2e-150	Voltage-dependent anion-selective channel protein 1 OS=Sus scrofa GN=VDAC1 PE=2 SV=3	K05862	3e-152	539	xla:380376	voltage-dependent anion channel protein 1
Unigene728_All	134.8	140.15	149.49	75.57	150.19	107.1	97.55	153.98	150.53	98.4	116.26	83.94	92.19	123.09	142.78	97.02	65.02	32.81	118.84	119.36	140.78	144.82	79.88	135.76	3236	gi|148229101|ref|NP_001083268.1|	404.8	1e-110	RAB10, member RAS oncogene family [Xenopus laevis] >gi|37747686|gb|AAH60015.1| MGC68629 protein [Xenopus laevis]	sp|Q5ZIT5|RAB10_CHICK	402	3e-111	Ras-related protein Rab-10 OS=Gallus gallus GN=RAB10 PE=2 SV=1	K07903	2e-111	404	xla:398835	Ras-related protein Rab-10
Unigene729_All	134.5	306.66	136.41	83.11	137.43	92.19	477.99	153.87	121.13	196	109.38	99.3	99.13	290.02	136	70.91	22.6	27.43	67.64	154.61	79.85	201.56	60.55	125.49	940	--	--	--	--	--	--	--	--	--	--	--	--	--
Unigene730_All	134.18	0	2.22	0.68	141.22	129.41	0.22	296.95	0	0	56.88	0.28	5.13	3.92	201.83	0.72	0	0	2.69	1.51	0.39	0.16	0.15	1.65	544	--	--	--	--	--	--	--	--	--	--	--	--	--
Unigene731_All	134.09	148.98	85.16	92.58	188.21	115.68	140.66	91.96	96.96	111.44	95.6	125.98	64.35	198.13	120.26	54.98	92.8	28.73	65.31	159.61	90.54	283.23	80.93	129.75	642	gi|410920641|ref|XP_003973792.1|	180.3	6e-44	PREDICTED: small nuclear ribonucleoprotein E-like [Takifugu rubripes] >gi|410920643|ref|XP_003973793.1| PREDICTED: small nuclear ribonucleoprotein E-like [Takifugu rubripes]	sp|Q7ZUG0|RUXE_DANRE	177	2e-44	Small nuclear ribonucleoprotein E OS=Danio rerio GN=snrpe PE=3 SV=1	K11097	7e-44	177	dre:393979	small nuclear ribonucleoprotein E
Unigene732_All	133.81	88.68	56.32	39.92	150.96	101.57	70.42	144.39	40.62	61.86	95.58	164.23	15.6	124.68	137.54	10.72	64.2	9.69	51.36	123.6	53.6	249.48	59.09	120.85	2218	gi|23956222|ref|NP_076224.1|	849	0	actin-related protein 3 [Mus musculus] >gi|70912366|ref|NP_112330.1| actin-related protein 3 [Rattus norvegicus] >gi|329664963|ref|NP_001192314.1| actin-related protein 3 [Mus musculus] >gi|329664973|ref|NP_001192315.1| actin-related protein 3 [Mus musculus] >gi|47116573|sp|Q99JY9.3|ARP3_MOUSE RecName: Full=Actin-related protein 3; AltName: Full=Actin-like protein 3 >gi|81907889|sp|Q4V7C7.1|ARP3_…	sp|Q4V7C7|ARP3_RAT	848	0	Actin-related protein 3 OS=Rattus norvegicus GN=Actr3 PE=1 SV=1	K05692	3e-66	254	xla:100036902	actin beta/gamma 1
Unigene733_All	133.78	0.12	2.86	0.22	120.05	92.92	0.26	271.14	6.23	5.45	147.58	4.34	3.58	5.85	187.63	0.26	27.77	1.06	1.72	35.16	2.7	0.09	9.85	0.09	1804	gi|395749793|ref|XP_003779007.1|	149.1	7e-34	PREDICTED: LOW QUALITY PROTEIN: desmocollin-2 [Pongo abelii]	sp|Q02487|DSC2_HUMAN	148	3e-35	Desmocollin-2 OS=Homo sapiens GN=DSC2 PE=1 SV=1	K07601	1e-34	148	mcc:712942	desmocollin 2
Unigene734_All	133.13	3.5	12.07	22.57	123.63	50.42	385.77	34.51	21.17	181.38	63.32	94.7	3.23	97.34	52.21	3.75	108.26	2.59	17.28	31.65	7.5	38.14	56.52	459.83	2392	gi|350626507|gb|AEQ33586.1|	844.3	0	selenium binding protein 1 [Triaenodon obesus]	sp|Q52KZ7|SBP1A_XENLA	831	0	Selenium-binding protein 1-A OS=Xenopus laevis GN=selenbp1-a PE=2 SV=1	K01090	2e-29	131	cel:F42G8.8	protein phosphatase [EC:3.1.3.16]
Unigene735_All	132.48	79.47	49.67	79.96	130.11	106.02	156.3	92.48	37.77	58.36	122.05	62.67	46.42	103.04	115.73	34.31	11.33	24.22	43.7	61.33	64.34	108.91	38.32	119.47	1572	--	--	--	--	--	--	--	--	--	--	--	--	--
Unigene736_All	130.62	0.31	0.59	15.87	0.85	1.01	2050.81	0.14	0.22	53.67	0.29	277.92	0.24	0.07	0.83	0.52	89.53	2.25	20.01	0.51	0.32	0.14	0.62	945.67	2221	gi|348543690|ref|XP_003459316.1|	520.8	1e-145	PREDICTED: 2-acylglycerol O-acyltransferase 2-A-like [Oreochromis niloticus]	sp|Q5M8H5|MOGT2_XENTR	503	5e-142	2-acylglycerol O-acyltransferase 2 OS=Xenopus tropicalis GN=mogat2 PE=2 SV=1	K14457	2e-141	503	xtr:496754	2-acylglycerol O-acyltransferase 2 [EC:2.3.1.22]
CL7920.Contig2_All	130.57	20.69	8.74	4.98	97.94	64.63	31.51	65.93	6.85	10.32	74.96	18.82	8.67	23.97	103.24	3.73	1.79	59.66	4.11	7.74	5.74	20.01	9.3	11.94	4293	gi|327260618|ref|XP_003215131.1|	335.9	1e-89	PREDICTED: transcobalamin-1-like [Anolis carolinensis]	sp|P20061|TCO1_HUMAN	273	2e-72	Transcobalamin-1 OS=Homo sapiens GN=TCN1 PE=1 SV=2	K14615	1e-80	302	xtr:100490215	gastric intrinsic factor
Unigene737_All	130.28	105.9	15.08	7.14	77.99	21.63	114.5	439.63	18.5	395.88	96.02	63.6	12.47	68.3	120.85	8.73	5.93	11.15	37.35	236.88	8.83	61.89	30.7	34.28	993	gi|45360669|ref|NP_989008.1|	292	3e-77	ferritin, heavy polypeptide 1 [Xenopus (Silurana) tropicalis] >gi|38174201|gb|AAH61303.1| ferritin, heavy polypeptide 1 [Xenopus (Silurana) tropicalis]	sp|P17663|FRIHB_XENLA	290	3e-78	Ferritin heavy chain B OS=Xenopus laevis GN=fth1-b PE=2 SV=2	K00522	4e-78	291	xtr:394604	ferritin heavy chain [EC:1.16.3.1]
CL453.Contig1_All	130.09	44.9	88.86	33.66	87.37	68.15	61.87	90.14	41.56	79.59	84.22	80.26	25.94	95.4	100.74	22.18	50.91	9.56	39.42	80.35	48.34	171.9	24.58	47.37	1894	gi|471413308|ref|XP_004388200.1|	937.6	0	PREDICTED: heterogeneous nuclear ribonucleoprotein L isoform 1 [Trichechus manatus latirostris]	sp|P14866|HNRPL_HUMAN	934	0	Heterogeneous nuclear ribonucleoprotein L OS=Homo sapiens GN=HNRNPL PE=1 SV=2	K13159	0	936	mdo:100011214	heterogeneous nuclear ribonucleoprotein L
Unigene738_All	129.27	104.04	61.7	54.41	101.95	66.89	106.17	77.3	50.05	117.01	119.28	70.41	38.24	89.64	100.82	39.29	88.16	31.28	47.15	115.51	75.74	141.4	54.45	73.62	1645	gi|161408093|dbj|BAF94150.1|	567.8	6e-160	heat shock protein 70-binding protein [Alligator mississippiensis]	sp|Q5ZLF0|F10A1_CHICK	563	4e-160	Hsc70-interacting protein OS=Gallus gallus GN=ST13 PE=2 SV=1	K09560	5e-160	565	acs:100566365	suppressor of tumorigenicity protein 13
Unigene739_All	129.18	70.67	63.3	53.7	130.16	78.65	217.53	89.92	59.45	106.31	102.1	77.83	49.32	126.04	93.78	45.9	15.12	17.43	73.95	95.29	78.33	63.6	55.42	118.77	1388	--	--	--	--	--	--	--	--	--	--	--	--	--
Unigene740_All	128.75	127.37	67.97	77.84	158.92	103.56	75.37	96.32	47.86	89.3	111.95	88.21	33.17	136.8	127.86	36.74	63.99	56.42	62.08	102.57	55.64	197.34	52.23	88.49	2707	gi|431918297|gb|ELK17524.1|	1160.2	0	ATP-binding cassette sub-family E member 1 [Pteropus alecto]	sp|P61222|ABCE1_MOUSE	1159	0	ATP-binding cassette sub-family E member 1 OS=Mus musculus GN=Abce1 PE=2 SV=1	K06174	0	1159	oaa:100081542	ATP-binding cassette, sub-family E, member 1
Unigene741_All	128.38	8.24	21.79	152.31	124.22	176.31	273.69	247.29	81.74	50.51	101.34	9.25	54.22	169.15	201.5	26.17	5.58	3.28	83.08	107.37	22.45	44.2	126.24	195.09	602	--	--	--	--	--	--	--	--	--	--	--	--	--
Unigene742_All	128.31	72.54	281.9	40.15	148.21	117.87	53.08	144.48	66.09	141.49	110.56	126.57	16.13	132.4	152.21	14.03	106.42	12.66	79.74	198.57	223.92	150.38	84.79	125.45	1863	gi|465960105|gb|EMP28726.1|	434.1	1e-119	14-3-3 protein beta/alpha, partial [Chelonia mydas]	sp|Q5ZLQ6|1433B_CHICK	431	2e-120	14-3-3 protein beta/alpha OS=Gallus gallus GN=YWHAB PE=2 SV=1	K06630	3e-120	433	ssc:100153160	tyrosine 3-monooxygenase/tryptophan 5-monooxygenase activation protein
Unigene743_All	128.3	136.06	135.73	131.38	147.31	132.01	98.79	111.03	81.91	109.84	111.68	109.2	51.44	134.2	125.09	58.68	50.33	40.64	98.74	89.35	133.48	171.82	75.14	139.19	5516	gi|317575588|ref|NP_001187938.1|	281.6	3e-73	eukaryotic translation initiation factor 5a-1 [Ictalurus punctatus] >gi|308322237|gb|ADO28256.1| eukaryotic translation initiation factor 5a-1 [Ictalurus furcatus] >gi|308324385|gb|ADO29327.1| eukaryotic translation initiation factor 5a-1 [Ictalurus punctatus]	sp|P10160|IF5A1_RABIT	274	1e-72	Eukaryotic translation initiation factor 5A-1 OS=Oryctolagus cuniculus GN=EIF5A PE=1 SV=2	K03263	5e-73	278	ptr:750603	translation initiation factor 5A
CL5032.Contig4_All	128.04	100.02	60.55	71.28	125.9	89.14	137.38	67.35	56.45	61.62	101.37	63.9	64.84	126.38	94.39	68.73	118.78	19.65	81.33	67	66.73	90.08	51.44	121.79	1919	gi|56118576|ref|NP_001008034.1|	363.2	2e-98	v-Ki-ras2 Kirsten rat sarcoma viral oncogene homolog [Xenopus (Silurana) tropicalis] >gi|51703379|gb|AAH80916.1| kras2 protein [Xenopus (Silurana) tropicalis] >gi|89272019|emb|CAJ83136.1| v-Ki-ras2 Kirsten rat sarcoma viral oncogene homolog [Xenopus (Silurana) tropicalis]	sp|Q9YH38|RASK_CYPCA	350	6e-96	GTPase KRas OS=Cyprinus carpio GN=kras PE=2 SV=1	K07827	3e-99	363	xtr:493396	GTPase KRas
CL8744.Contig1_All	127.96	36.92	21.05	21.26	70.38	51.29	26.35	81.6	19.76	41.27	81.79	71.9	6.69	69.72	59.21	5.08	32.23	7.99	23.94	81.91	26.2	104.11	34.34	46	2004	gi|327260542|ref|XP_003215093.1|	832.8	0	PREDICTED: coronin-1B-like [Anolis carolinensis]	sp|Q9WUM3|COR1B_MOUSE	813	0	Coronin-1B OS=Mus musculus GN=Coro1b PE=1 SV=1	K13886	0	832	acs:100557733	coronin-1B
CL980.Contig1_All	127.63	92.54	170.6	254.86	105.33	223.96	94.69	76.1	149.7	94.34	227.95	66.3	205.6	106.24	102.63	375.47	18.21	29.54	254.42	77.28	199.1	119.56	50.54	191.68	1798	gi|327271965|ref|XP_003220757.1|	923.7	0	PREDICTED: elongation factor 1-alpha 2-like [Anolis carolinensis]	sp|Q71V39|EF1A2_RABIT	919	0	Elongation factor 1-alpha 2 OS=Oryctolagus cuniculus GN=EEF1A2 PE=1 SV=1	K03231	0	923	acs:100561171	elongation factor 1-alpha
CL4388.Contig2_All	127.55	7.36	1.81	5.35	158.53	84.16	9.93	264.85	2.98	12.25	114.93	112.45	5.78	24.62	182.44	29.25	1.07	1.96	7.34	0.18	0.22	26.3	0.86	17.08	439	gi|148228096|ref|NP_001079470.1|	183	3e-45	uncharacterized protein LOC379157 [Xenopus laevis] >gi|27696238|gb|AAH43748.1| MGC52875 protein [Xenopus laevis] >gi|80476971|gb|AAI08879.1| MGC52875 protein [Xenopus laevis]	sp|Q27546|IUNH_CRIFA	65.9	3e-11	Inosine-uridine preferring nucleoside hydrolase OS=Crithidia fasciculata GN=IUNH PE=1 SV=3	K01239	5e-46	182	xla:379157	purine nucleosidase [EC:3.2.2.1]
Unigene744_All	127.35	92.27	26.11	75.87	180.08	123.09	380.56	90.82	100.67	62.93	67.64	327.46	122.45	244.09	185.46	133.84	184.33	11.19	140.67	106.74	22.92	443.2	98.96	252.16	872	gi|395819820|ref|XP_003783276.1|	165.2	3e-39	PREDICTED: galectin-1 isoform 2 [Otolemur garnettii]	sp|P11116|LEG1_BOVIN	161	2e-39	Galectin-1 OS=Bos taurus GN=LGALS1 PE=1 SV=2	K06830	8e-40	164	oaa:100079370	galectin-1
Unigene745_All	127.26	376.74	41.58	58.38	105.33	77.22	147.5	57.26	67.19	157.26	98.25	142.38	50.64	124.44	86.76	48.22	93.71	60.16	70.37	307.43	59.86	107.81	146.57	119.98	2346	gi|147902026|ref|NP_001082669.1|	386	5e-105	peroxiredoxin 6 [Xenopus laevis] >gi|32450305|gb|AAH54309.1| MGC64582 protein [Xenopus laevis] >gi|343479685|gb|AEM44543.1| peroxiredoxin 6 [Xenopus laevis]	sp|Q5ZJF4|PRDX6_CHICK	348	3e-95	Peroxiredoxin-6 OS=Gallus gallus GN=PRDX6 PE=2 SV=3	K11188	6e-106	385	xla:398641	peroxiredoxin 6, 1-Cys peroxiredoxin [EC:1.11.1.7 1.11.1.15 3.1.1.-]
CL1729.Contig2_All	127.19	241.19	105.72	111.89	125.45	125.04	108.87	86.68	150.24	195.53	138.01	86.51	103.63	131.79	93.52	109.64	48.87	30.17	130.14	108.72	110.93	207.77	65	162.19	3172	gi|71897367|ref|NP_001026536.1|	1100.5	0	caprin-1 [Gallus gallus] >gi|53760555|gb|AAU93399.1| cytoplasmic activation- proliferation-associated protein 1 [Gallus gallus]	sp|Q14444|CAPR1_HUMAN	1085	0	Caprin-1 OS=Homo sapiens GN=CAPRIN1 PE=1 SV=2	K14437	7e-08	60.8	cqu:CpipJ_CPIJ003506	chromodomain-helicase-DNA-binding protein 7 [EC:3.6.4.12]
Unigene746_All	127.04	148.59	238.67	215.08	137.94	178.26	131.97	77.07	225.98	112.39	87.55	75.62	217.3	104.87	72.63	99.28	29.94	27.48	42.29	102.24	215.46	159.09	117.73	201.04	390	gi|449280732|gb|EMC87968.1|	100.9	1e-20	NADH dehydrogenase [ubiquinone] 1 beta subcomplex subunit 1 [Columba livia]	sp|Q0MQC6|NDUB1_PANTR	95.5	2e-20	NADH dehydrogenase [ubiquinone] 1 beta subcomplex subunit 1 OS=Pan troglodytes GN=NDUFB1 PE=3 SV=1	K03957	1e-20	98.6	xtr:100485816	NADH dehydrogenase (ubiquinone) 1 beta subcomplex 1 [EC:1.6.5.3 1.6.99.3]
Unigene747_All	126.79	11.47	17.52	100.93	104.67	96.65	42.03	117.47	17.62	58.94	85.89	51.3	11.21	57.84	166.49	6.64	1.79	20.12	42.07	103.74	11.39	104.61	23.89	54.02	1653	gi|326928964|ref|XP_003210642.1|	740.3	0	PREDICTED: actin-related protein 2/3 complex subunit 1B-like [Meleagris gallopavo]	sp|O15143|ARC1B_HUMAN	684	0	Actin-related protein 2/3 complex subunit 1B OS=Homo sapiens GN=ARPC1B PE=1 SV=3	K05757	0	740	mgp:100539832	actin related protein 2/3 complex, subunit 1A/1B
CL725.Contig4_All	126.65	61.1	99.63	118.4	150.65	129.78	69.68	116.66	155.86	116.43	141.63	106.1	116.74	155.63	138.02	139.91	59.23	18.87	153.26	134.21	98.06	135.05	96.13	117.58	4426	gi|395535713|ref|XP_003769866.1|	1463	0	PREDICTED: cold shock domain-containing protein E1 isoform 2 [Sarcophilus harrisii]	sp|O75534|CSDE1_HUMAN	1384	0	Cold shock domain-containing protein E1 OS=Homo sapiens GN=CSDE1 PE=1 SV=2	K01490	2e-28	129	oaa:100074630	AMP deaminase [EC:3.5.4.6]
Unigene748_All	126.64	0	3.83	85.52	306.57	669.73	221.12	27.36	27.96	8.85	54.62	0.52	113.16	32.48	163.77	10.03	0.83	0.57	115.18	1.26	13.98	2.75	15.22	144.6	710	--	--	--	--	--	--	--	--	--	--	--	--	--
Unigene749_All	126.08	0.02	2.05	0.91	101.38	88.44	22.95	397.89	0.12	6.44	158.4	0.63	2.7	6.87	200.14	0.33	3.41	1.83	4.11	14.64	0.36	0.84	5.73	28.15	3030	--	--	--	--	--	--	--	--	--	--	--	--	--
Unigene750_All	125.68	71.59	34.45	65.65	126.84	82.95	59.88	84.11	18.39	41.34	114.23	67.28	57.21	53.88	101.45	84.72	31.93	19.01	49.94	22.76	36.75	47.03	31.27	60.61	1935	gi|147906499|ref|NP_001086524.1|	317.8	1e-84	glyoxalase 1 [Xenopus laevis] >gi|50370174|gb|AAH76752.1| MGC82317 protein [Xenopus laevis]	sp|Q6P7Q4|LGUL_RAT	301	3e-81	Lactoylglutathione lyase OS=Rattus norvegicus GN=Glo1 PE=1 SV=3	K01759	2e-85	317	xla:446359	lactoylglutathione lyase [EC:4.4.1.5]
Unigene751_All	125.67	0	0.49	0.11	116.15	79.35	0.03	367.45	0	0	166.26	0.19	2.63	0	242.15	0	0	0	1.02	0	0	0	0.21	0.25	2196	--	--	--	--	--	--	--	--	--	--	--	--	--
Unigene752_All	124.94	0.27	8.48	8.61	79.8	58.2	20.82	205.87	15.56	12.6	137.74	3	4.05	22.8	147.05	2.03	6.66	1.31	9.7	22.11	5.88	1.52	11.51	18.38	1070	gi|432863525|ref|XP_004070110.1|	31.6	3e-17	PREDICTED: RNA-directed DNA polymerase from mobile element jockey-like [Oryzias latipes]	sp|P21260|YPRO_OWEFU	76.6	8e-14	Uncharacterized proline-rich protein (Fragment) OS=Owenia fusiformis PE=4 SV=1	K14970	2e-13	77.4	isc:IscW_ISCW004039	menin
Unigene753_All	123.51	142.51	51.59	47.99	122.24	72.44	63.45	103.96	62.25	110.92	105.33	156.44	46.26	154.52	124.49	41.39	302.56	29.53	65.99	191.46	53.01	268.88	60.99	76.12	1052	gi|166077301|gb|ABO09818.2|	402.9	1e-110	lectin-associated matrix protein [Gallus gallus]	sp|Q5ZMN0|AN32B_CHICK	396	4e-110	Acidic leucine-rich nuclear phosphoprotein 32 family member B OS=Gallus gallus GN=ANP32B PE=2 SV=1	K14573	4e-16	86.3	spu:578427	nucleolar protein 4
Unigene754_All	123.46	3.09	236.11	169.38	75.25	153.2	332.05	61.11	86.1	45.95	91.09	25.04	60.54	156.59	123.49	38.76	8.55	7.47	94.22	98.7	129.62	9.95	53.68	203.14	487	--	--	--	--	--	--	--	--	--	--	--	--	--
Unigene755_All	123.23	45.5	44.12	29.79	124.33	66.54	40.26	89.26	29.51	55.37	87.47	45.02	14.85	72.62	101.42	10.4	97.79	10.25	24.88	98.5	52.34	79.62	37.49	65.38	716	gi|471401643|ref|XP_004383442.1|	145.2	2e-33	PREDICTED: serine/threonine-protein phosphatase 2A catalytic subunit beta isoform [Trichechus manatus latirostris]	sp|P62716|PP2AB_RAT	145	1e-34	Serine/threonine-protein phosphatase 2A catalytic subunit beta isoform OS=Rattus norvegicus GN=Ppp2cb PE=1 SV=1	K04382	4e-34	145	acs:100558622	protein phosphatase 2 (formerly 2A), catalytic subunit [EC:3.1.3.16]
CL8714.Contig1_All	122.74	155.66	561.4	329.64	160.98	270.47	200.54	120.57	268.99	112.69	143.62	96.73	209.67	199.31	147.95	128.01	166.66	39.9	120.57	81.47	520.26	205.54	93.1	329.79	1180	gi|431890628|gb|ELK01507.1|	237.3	1e-60	Eukaryotic translation initiation factor 1 [Pteropus alecto]	sp|Q5RFF4|EIF1_PONAB	219	7e-57	Eukaryotic translation initiation factor 1 OS=Pongo abelii GN=EIF1 PE=3 SV=1	K03113	2e-61	236	ptr:454665	translation initiation factor 1
Unigene756_All	122.27	42.08	62.88	27.7	117.7	61.4	55.3	75.59	44.6	59.47	87.82	44.86	21.14	110.85	89.69	18.24	68.81	11.44	51.8	65.41	64.64	85.61	35.51	66.74	1413	gi|149721895|ref|XP_001493917.1|	395.2	4e-108	PREDICTED: calpain small subunit 1-like [Equus caballus]	sp|P13135|CPNS1_BOVIN	394	3e-109	Calpain small subunit 1 OS=Bos taurus GN=CAPNS1 PE=2 SV=1	K08583	6e-109	395	ecb:100051987	calpain, small subunit 1
CL5048.Contig3_All	121.33	175.75	107.8	47.42	85.16	70.81	67.99	119.73	73.06	103.86	96.28	68.18	26.95	122.84	94.69	29.62	83.8	26.69	55.78	83.69	72.7	166.17	36.75	62.07	2099	gi|109128306|ref|XP_001112691.1|	79.3	9e-13	PREDICTED: hypothetical protein LOC713433 isoform 3 [Macaca mulatta]	sp|P35637|FUS_HUMAN	739	0	RNA-binding protein FUS OS=Homo sapiens GN=FUS PE=1 SV=1	K13098	0	763	mcc:713433	RNA-binding protein FUS
Unigene757_All	120.94	41.75	123.42	106.29	136.38	154.03	77.66	53.75	28.56	132.03	68.92	65.3	20.18	110	93.53	10.26	18.63	36.56	23	70.6	124.39	108.35	40.9	118.56	506	gi|38511476|gb|AAH62632.1|	56.6	5e-07	LOC400590 protein [Homo sapiens]	sp|P62949|RL41_TAKRU	53.9	2e-07	60S ribosomal protein L41 OS=Takifugu rubripes GN=rpl41 PE=3 SV=1	K02928	2e-07	55.5	ecb:100630018	large subunit ribosomal protein L41e
CL3224.Contig1_All	120.75	97.55	24.6	57.55	103.49	59.92	116.67	61.75	45.94	105.89	91.34	72.45	39.78	91.98	89.24	34.28	26.45	25.1	44.08	81.59	37.38	101.91	38.06	70.58	1200	gi|89266868|emb|CAJ83858.1|	395.6	2e-108	eukaryotic translation elongation factor 1 delta (guanine nucleotide exchange protein) [Xenopus (Silurana) tropicalis]	sp|A5D989|EF1D_BOVIN	368	1e-101	Elongation factor 1-delta OS=Bos taurus GN=EEF1D PE=2 SV=2	K15410	8e-108	390	mdo:100016958	elongation factor 1-delta
Unigene758_All	120.52	0.04	0.05	0.2	82.21	39.58	0.43	60.99	0	3.57	121.88	64.57	1.16	0.05	100.76	0	0.09	0.24	0.22	0	0.95	0.1	1.69	0.1	1600	gi|1351870|sp|P49645.2|ADH1_APTAU	556.2	1e-156	RecName: Full=Alcohol dehydrogenase 1; AltName: Full=Alcohol dehydrogenase I >gi|13241081|gb|AAC60755.2| class I alcohol dehydrogenase [Apteryx australis australis]	sp|P49645|ADH1_APTAU	556	6e-158	Alcohol dehydrogenase 1 OS=Apteryx australis GN=ADH1 PE=1 SV=2	K13951	3e-156	552	mgp:100545163	alcohol dehydrogenase 1/7 [EC:1.1.1.1]
Unigene759_All	120.12	0	1.26	0.28	77.4	61.54	3.83	310.28	0.1	2.98	131.85	0.34	1.21	3.53	147.07	0.03	2.93	1.54	1.52	12.4	0.28	0.42	3.04	18.71	2791	gi|449280052|gb|EMC87444.1|	790.4	0	Plakophilin-1 [Columba livia]	sp|Q13835|PKP1_HUMAN	698	0	Plakophilin-1 OS=Homo sapiens GN=PKP1 PE=1 SV=2	K10387	0	775	tgu:100223063	plakophilin 1
Unigene760_All	119.77	81.58	67.86	99.79	153.58	71.54	210.24	72.07	243.25	156.84	114.37	99.48	197.92	148.29	120.96	88	26.75	52.31	54.11	161.55	93.36	97.3	145.92	89.09	512	gi|318102132|ref|NP_001187999.1|	167.9	1e-40	mitochondrial ATP synthase subunit f [Ictalurus punctatus] >gi|308324555|gb|ADO29412.1| mitochondrial ATP synthase subunit f [Ictalurus punctatus]	sp|P56135|ATPK_MOUSE	123	2e-28	ATP synthase subunit f, mitochondrial OS=Mus musculus GN=Atp5j2 PE=1 SV=3	K02130	4e-41	167	xtr:549849	F-type H+-transporting ATPase subunit f [EC:3.6.3.14]
CL8312.Contig2_All	119.68	101.59	137.44	153.22	139.8	124.59	130.06	81.44	339.89	140.1	107.65	97.25	298.42	127.08	94.04	98.99	35.18	45.98	90.96	164.63	157.47	121.02	155.64	158.77	1122	gi|113205528|ref|NP_001037877.1|	310.8	8e-83	ATP synthase, H+ transporting, mitochondrial F1 complex, O subunit [Xenopus (Silurana) tropicalis] >gi|89267907|emb|CAJ82396.1| ATP synthase, H+ transporting, mitochondrial F1 complex, O subunit (oligomycin sensitivity conferring protein) [Xenopus (Silurana) tropicalis] >gi|111307794|gb|AAI21273.1| ATP synthase, H+ transporting, mitochondrial F1 complex, O subunit (oligomycin sensitivity conferri…	sp|B2B9A1|ATPO_RHIFE	272	1e-72	ATP synthase subunit O, mitochondrial OS=Rhinolophus ferrumequinum GN=ATP5O PE=3 SV=1	K02137	1e-83	310	xtr:733460	F-type H+-transporting ATPase oligomycin sensitivity conferral protein [EC:3.6.3.14]
CL563.Contig1_All	119.51	0	0.06	0.03	85.41	80.69	0	112.92	0.05	17.53	110.92	0.17	2.13	68.09	132.98	0.64	0	0.08	0.15	0.05	0.09	0.14	0.14	0.09	2753	--	--	--	--	--	--	--	--	--	--	--	--	--
Unigene761_All	118.41	51.65	102.02	62.52	109.08	80.77	109.18	77.09	52.78	113.84	90.08	72.61	24.35	109.41	100.57	24.38	200.39	25.14	54.82	109.2	82.5	125.28	62.4	96.62	2473	gi|345328464|ref|XP_001514686.2|	795	0	PREDICTED: H/ACA ribonucleoprotein complex subunit 4 [Ornithorhynchus anatinus]	sp|Q5ZJH9|DKC1_CHICK	794	0	H/ACA ribonucleoprotein complex subunit 4 OS=Gallus gallus GN=DKC1 PE=2 SV=1	K11131	0	795	oaa:100084174	H/ACA ribonucleoprotein complex subunit 4 [EC:5.4.99.-]
Unigene762_All	118.38	91.5	44.94	58.42	135.38	89.22	68.75	79.47	101.71	51.62	85.05	111.5	57.72	116.11	96.43	33.51	35.36	16.93	31.88	107.75	56.08	134.21	63.74	120.65	576	gi|431897029|gb|ELK06293.1|	125.2	1e-27	Guanine nucleotide-binding protein G(I)/G(S)/G(O) subunit gamma-5 [Pteropus alecto]	sp|P63219|GBG5_RAT	117	2e-26	Guanine nucleotide-binding protein G(I)/G(S)/G(O) subunit gamma-5 OS=Rattus norvegicus GN=Gng5 PE=2 SV=1	K04542	2e-27	122	oaa:100092247	guanine nucleotide-binding protein G(I)/G(S)/G(O) subunit gamma-5
Unigene763_All	117.97	1.3	81.06	106.15	102.14	119.77	162.95	98.32	495.05	113.39	102.15	5.47	362.69	55.98	100.11	11.92	92.92	0.87	50.5	4.71	135.99	14.69	161.86	161.43	1250	gi|344244463|gb|EGW00567.1|	570.5	6e-161	L-lactate dehydrogenase B chain [Cricetulus griseus]	sp|Q5E9B1|LDHB_BOVIN	569	4e-162	L-lactate dehydrogenase B chain OS=Bos taurus GN=LDHB PE=2 SV=4	K00016	2e-161	569	mcc:696935	L-lactate dehydrogenase [EC:1.1.1.27]
Unigene764_All	117.91	6.21	19.18	12.14	87.03	53.2	310.21	40.03	13.78	27.54	112.08	46.86	8.84	27.06	72.84	5.98	31.56	12.22	9.04	24.8	16.2	3.8	9.85	235.35	1489	--	--	--	--	--	--	--	--	--	--	--	--	--
Unigene765_All	117.32	135.7	49.58	74.9	128.64	86.06	98.02	82.6	60.45	94.54	96.1	82.8	71.47	130.71	120.02	71.02	54.84	46.71	75.89	120.49	53.49	150.07	62.55	84.76	2183	gi|395518798|ref|XP_003763544.1|	916.8	0	PREDICTED: eukaryotic translation initiation factor 2 subunit 3 [Sarcophilus harrisii]	sp|Q5ZMS3|IF2G_CHICK	914	0	Eukaryotic translation initiation factor 2 subunit 3 OS=Gallus gallus GN=EIF2S3 PE=1 SV=1	K03242	0	916	tgu:100220349	translation initiation factor 2 subunit 3
Unigene766_All	117.08	50.48	96.5	110.57	124.16	124.88	161.27	89.32	64.62	95.84	101.47	112.68	35.85	159.71	127.16	22.78	58.77	13.22	58.27	112.46	78.3	241.22	55.06	145.64	920	--	--	--	--	--	--	--	--	--	--	--	--	--
Unigene767_All	116.94	53.11	34.37	135	157.79	110.78	47.62	86.12	62.07	120.77	126.27	108.62	18.43	93.21	163.92	27.58	72.69	143.05	84.77	135.84	33.42	70.58	85.82	97.26	4275	gi|465959842|gb|EMP28634.1|	2167.9	0	Vigilin [Chelonia mydas]	sp|Q8VDJ3|VIGLN_MOUSE	2116	0	Vigilin OS=Mus musculus GN=Hdlbp PE=1 SV=1	K12886	7e-13	77.8	bmy:Bm1_48315	heterogeneous nuclear ribonucleoprotein K
Unigene768_All	116.68	30.9	62.21	98.52	85.11	71.44	136.56	54.61	219.64	182.65	110.49	48.68	248.32	61.12	69.35	72.46	52.73	17.27	73.97	157.77	58.07	64.52	99.62	136.17	2775	gi|22653426|gb|AAN04052.1|	632.9	2e-179	mitochondrial inorganic phosphate carrier [Rana sylvatica]	sp|Q5R7W2|MPCP_PONAB	612	1e-174	Phosphate carrier protein, mitochondrial OS=Pongo abelii GN=SLC25A3 PE=2 SV=1	K15102	2e-179	630	xtr:394524	solute carrier family 25 (mitochondrial phosphate transporter), member 3
Unigene769_All	115.25	43.85	77.82	108.77	97.55	98.82	133.51	50.25	146.83	127.61	81.83	67.55	170.31	96.2	67.35	59.93	37.36	32.62	59.53	97.73	88.51	74.04	96.2	122.71	805	gi|281427350|ref|NP_001163975.1|	185.3	2e-45	ATP synthase, H+ transporting, mitochondrial Fo complex, subunit G [Xenopus (Silurana) tropicalis]	sp|O75964|ATP5L_HUMAN	152	8e-37	ATP synthase subunit g, mitochondrial OS=Homo sapiens GN=ATP5L PE=1 SV=3	K02140	4e-46	185	xtr:100101800	F-type H+-transporting ATPase subunit g [EC:3.6.3.14]
Unigene770_All	115.14	19.18	9.46	47.9	96.13	68.11	75.24	153.83	34.76	15.1	99.42	3.34	28.54	57.76	150.5	15.94	0.5	0.8	33.39	6.73	6.3	17.98	16.19	57.5	1906	gi|40674605|gb|AAH64998.1|	376.7	2e-102	CAPNS1 protein [Homo sapiens]	sp|P04632|CPNS1_HUMAN	375	2e-103	Calpain small subunit 1 OS=Homo sapiens GN=CAPNS1 PE=1 SV=1	K08583	3e-103	376	ecb:100051987	calpain, small subunit 1
Unigene771_All	113.57	39.62	51.83	62.06	113	84.62	109.03	102.76	39.47	78.52	86.38	35.78	30.73	107.58	103.03	22.12	50.79	12.92	55.99	76.16	56.18	36.56	66.87	112.64	1605	gi|224070329|ref|XP_002192960.1|	736.9	0	PREDICTED: actin-related protein 2/3 complex subunit 1A isoform 1 [Taeniopygia guttata]	sp|Q92747|ARC1A_HUMAN	714	0	Actin-related protein 2/3 complex subunit 1A OS=Homo sapiens GN=ARPC1A PE=1 SV=2	K05757	0	736	tgu:100218385	actin related protein 2/3 complex, subunit 1A/1B
Unigene772_All	113.13	117.86	111.53	65.18	128.49	81.51	116.87	49.23	125.83	132.78	78.37	93.57	63.34	106.96	61.63	42.37	64.39	21.26	56.79	127.2	140.69	103.58	88.34	104.07	1063	gi|327271303|ref|XP_003220427.1|	93.6	1e-17	PREDICTED: mitochondrial import receptor subunit TOM6 homolog [Anolis carolinensis]	sp|Q56JY4|TOM6_BOVIN	90.1	7e-18	Mitochondrial import receptor subunit TOM6 homolog OS=Bos taurus GN=TOMM6 PE=3 SV=1	--	--	--	--	--
Unigene773_All	112.82	16.09	199.06	33.4	126.68	143.55	44.18	256.81	27.12	27.82	113.66	36.78	11.91	64.03	206.39	5.01	62.4	4.95	33.73	37.69	117.27	52.76	23.4	69.43	524	gi|149066516|gb|EDM16389.1|	53.5	5e-06	tyrosine 3-monooxygenase/tryptophan 5-monooxygenase activation protein, zeta polypeptide, isoform CRA_b [Rattus norvegicus]	--	--	--	--	--	--	--	--	--
Unigene774_All	112.18	994.28	139.27	137.93	103.9	277.24	474.84	49.12	186.96	95.68	73.23	255.83	77.82	418.98	173.33	50.08	65.2	17.79	188.66	2078.41	142.71	908.41	127.55	554.94	1080	gi|350539633|ref|NP_001233603.1|	97.1	1e-18	beta-2-microglobulin precursor [Cricetulus griseus] >gi|31339997|sp|Q9WV24.1|B2MG_CRIGR RecName: Full=Beta-2-microglobulin; Flags: Precursor >gi|5139352|emb|CAA40395.1| beta 2-microglobulin [Cricetulus griseus]	sp|Q9WV24|B2MG_CRIGR	97.1	6e-20	Beta-2-microglobulin OS=Cricetulus griseus GN=B2M PE=3 SV=1	K08055	5e-19	95.9	dre:30400	beta-2-microglobulin
Unigene775_All	112.02	86	53.52	195.55	136.95	124.31	118.44	61.59	75.76	104.14	96.32	96.74	34.49	135.43	105.79	24.54	31.33	29.32	76.5	116.24	64.69	146.05	80.53	117.72	3292	gi|431904399|gb|ELK09784.1|	1416.4	0	Dolichyl-diphosphooligosaccharide--protein glycosyltransferase subunit STT3A [Pteropus alecto]	sp|P46978|STT3A_MOUSE	1409	0	Dolichyl-diphosphooligosaccharide--protein glycosyltransferase subunit STT3A OS=Mus musculus GN=Stt3a PE=1 SV=1	K07151	0	1416	gga:100857165	dolichyl-diphosphooligosaccharide--protein glycosyltransferase [EC:2.4.1.119]
CL6743.Contig1_All	112	164.66	78.65	54.65	96.2	64.47	80.42	63.78	64.59	158.11	94.82	85.49	37.42	117.65	76.45	29.71	103.48	55.1	57.87	155.31	70.99	162.48	64.18	81.26	3516	gi|209969740|ref|NP_001129648.1|	1551.6	0	eukaryotic translation initiation factor 3 subunit C [Xenopus laevis] >gi|82249413|sp|Q4QR58.1|EIF3C_XENLA RecName: Full=Eukaryotic translation initiation factor 3 subunit C; Short=eIF3c; AltName: Full=Eukaryotic translation initiation factor 3 subunit 8	sp|Q4QR58|EIF3C_XENLA	1551	0	Eukaryotic translation initiation factor 3 subunit C OS=Xenopus laevis GN=eif3c PE=2 SV=1	K03252	0	1551	xla:100191027	translation initiation factor 3 subunit C
Unigene776_All	111.91	142.55	42.03	87.91	232.46	92.81	111.1	20.71	24.56	33.74	76.91	59.53	12.51	73.5	30.69	13.06	10.09	206.14	26.71	49.82	63.33	26.05	60.07	100.93	1783	gi|327281061|ref|XP_003225268.1|	113.6	3e-23	PREDICTED: nuclear protein 1-like [Anolis carolinensis]	sp|O60356|NUPR1_HUMAN	71.6	5e-12	Nuclear protein 1 OS=Homo sapiens GN=NUPR1 PE=1 SV=1	K15626	4e-24	113	acs:100560725	nuclear protein, 1
Unigene777_All	111.78	31.53	18.25	21.9	82.4	49.41	43.95	95.04	21.93	58	92.43	79.81	9.72	91.33	87.71	5.08	38.93	9.66	26.96	107.58	23.33	98.57	40.49	46.04	3153	gi|262401416|gb|ACY66610.1|	57.4	5e-06	hypothetical protein [Scylla paramamosain]	--	--	--	--	--	--	--	--	--
Unigene778_All	111.42	37.38	174.4	183.15	104.12	136.65	187.33	82.85	443.64	218.32	125.19	108.5	489.91	134.23	112.52	112.43	97.03	14.36	119.85	143.47	165.15	109.03	229.42	173.73	1359	gi|90075170|dbj|BAE87265.1|	586.6	1e-165	unnamed protein product [Macaca fascicularis] >gi|90075978|dbj|BAE87669.1| unnamed protein product [Macaca fascicularis]	sp|P40925|MDHC_HUMAN	583	2e-166	Malate dehydrogenase, cytoplasmic OS=Homo sapiens GN=MDH1 PE=1 SV=4	K00025	2e-166	586	pon:100454132	malate dehydrogenase [EC:1.1.1.37]
Unigene779_All	111.21	268.15	286.65	254.29	88.35	417.55	414.59	45.36	165.18	133.4	45.17	125.4	72.44	222.59	116.18	28.73	18.72	17.76	134.61	664.9	670.55	1004.13	50.78	598.29	370	--	--	--	--	--	--	--	--	--	--	--	--	--
Unigene780_All	110.59	190.93	117.28	72.18	145.12	159.12	405.47	67.69	212.91	4384.71	64.22	638.33	85.07	256	89.62	64.8	6.8	32.05	145.95	793.47	101.68	516.26	113.56	612.27	3020	gi|315570276|ref|NP_001186825.1|	367.9	1e-99	selenoprotein P, plasma, 1 precursor [Xenopus laevis]	sp|P25236|SEPP1_RAT	325	5e-88	Selenoprotein P OS=Rattus norvegicus GN=Sepp1 PE=1 SV=2	--	--	--	--	--
Unigene781_All	110.58	0	0.3	0.04	87.85	63.54	0.14	299.34	0	0	127.34	0.16	1.56	0	146.61	0	0	0	0.29	0	0.11	0	0.12	0.11	2188	gi|296473897|tpg|DAA16012.1|	624.4	7e-177	TPA: Desmoglein 4-like [Bos taurus]	sp|Q86SJ6|DSG4_HUMAN	613	5e-175	Desmoglein-4 OS=Homo sapiens GN=DSG4 PE=1 SV=1	K07599	1e-177	624	bta:537755	desmoglein 4
Unigene782_All	110.48	308.06	88.67	97.7	154.29	105.56	159.5	63.97	135.5	116.26	102.8	113.85	86.47	182.2	100.89	60.95	25.97	73.13	62.26	102.45	88.28	211.18	90.04	135.28	896	gi|187607287|ref|NP_001120140.1|	318.2	3e-85	ribosomal L24 domain containing 1 [Xenopus (Silurana) tropicalis] >gi|166796745|gb|AAI59095.1| LOC100145176 protein [Xenopus (Silurana) tropicalis]	sp|Q3SZ12|RLP24_BOVIN	311	1e-84	Probable ribosome biogenesis protein RLP24 OS=Bos taurus GN=RSL24D1 PE=2 SV=1	K02896	5e-86	318	xtr:100145176	large subunit ribosomal protein L24e
Unigene783_All	110.42	221.05	269.47	72.04	108.08	184.8	509.33	232.69	203.37	225.24	129.39	98.01	62.25	345.06	143.31	82.01	16.69	33.69	32.24	79.95	128.47	309.05	57.76	245.58	1074	--	--	--	--	--	--	--	--	--	--	--	--	--
Unigene784_All	110.4	118.31	100.24	71.25	121.51	86.53	112.38	96.39	64.85	125.12	92.57	92.3	51.91	147.08	121.03	47.08	152.15	23.59	73.05	146.45	107.51	204.27	84.11	107.88	2388	gi|148221983|ref|NP_001080812.1|	975.3	0	T-complex protein 1 subunit gamma [Xenopus laevis] >gi|117949833|sp|P50143.2|TCPG_XENLA RecName: Full=T-complex protein 1 subunit gamma; Short=TCP-1-gamma; AltName: Full=CCT-gamma >gi|793886|emb|CAA59350.1| Cctg [Xenopus laevis] >gi|29477224|gb|AAH48365.1| Cct3-prov protein [Xenopus laevis]	sp|P50143|TCPG_XENLA	975	0	T-complex protein 1 subunit gamma OS=Xenopus laevis GN=cct3 PE=2 SV=2	K09495	0	975	xla:380506	T-complex protein 1 subunit gamma
Unigene785_All	110.3	0	0	0	265.88	19.44	7.56	0	0	0	103.01	0	1.72	0.48	0.69	0.53	0	0	2.1	0	0	0	0	0	360	--	--	--	--	--	--	--	--	--	--	--	--	--
Unigene786_All	109.83	54.71	72.35	31.97	74.55	78.73	25.65	85.28	18.95	41.61	79.53	67.6	9.6	41.92	121.87	11.25	119.67	8.08	20.9	40.8	44.99	109.13	16.39	45.61	2065	gi|55742106|ref|NP_001006925.1|	604	1e-170	H2A histone family, member Y [Xenopus (Silurana) tropicalis] >gi|49900191|gb|AAH76893.1| H2A histone [Xenopus (Silurana) tropicalis] >gi|89268767|emb|CAJ83133.1| H2A histone [Xenopus (Silurana) tropicalis]	sp|Q8CCK0|H2AW_MOUSE	592	8e-169	Core histone macro-H2A.2 OS=Mus musculus GN=H2afy2 PE=1 SV=3	K11251	1e-171	603	xtr:448772	histone H2A
CL4501.Contig2_All	109.57	0.26	115.85	503.96	502.93	1469.61	433.76	120.66	323.26	26.85	86.96	93.5	96.74	569.14	391.13	123.01	5.01	18.46	441.66	30.14	84.51	13.74	70.09	1016.5	1585	gi|148225941|ref|NP_001085807.1|	593.6	1e-167	MGC80802 protein precursor [Xenopus laevis] >gi|49115434|gb|AAH73373.1| MGC80802 protein [Xenopus laevis]	sp|Q9DE68|PGS2_COTJA	571	1e-162	Decorin OS=Coturnix coturnix japonica GN=DCN PE=2 SV=1	K04660	1e-168	593	xla:444234	decorin
CL3093.Contig2_All	109.4	1.59	1.68	0.47	95.62	558.08	2.78	102.37	0.75	0.84	103.03	0.46	3.01	0.56	312.68	0.67	48.83	0.14	0.67	0.2	0.61	1.43	0.25	0.92	1078	gi|301625217|ref|XP_002941806.1|	63.2	2e-08	PREDICTED: hypothetical protein LOC100496032 [Xenopus (Silurana) tropicalis]	--	--	--	--	--	--	--	--	--
Unigene787_All	108.91	44.98	100.76	96.95	119.29	84.98	81.78	85.27	65	92.32	113.57	80	92.49	109.94	108.8	57.48	65.38	28.21	77.23	134.72	97.76	149.55	66.88	80.43	2018	gi|301608679|ref|XP_002933907.1|	988.8	0	PREDICTED: t-complex protein 1 subunit alpha-like [Xenopus (Silurana) tropicalis]	sp|Q9W790|TCPA_PALPA	978	0	T-complex protein 1 subunit alpha OS=Paleosuchus palpebrosus GN=TCP1 PE=2 SV=1	K09493	0	988	xtr:100487607	T-complex protein 1 subunit alpha
Unigene788_All	107.96	48.8	22.17	8.15	63.5	15.75	50.01	69.04	29.57	55.75	68.24	62.6	18.58	51.48	69.69	20.96	79.68	6.66	28.11	38.7	13.66	118.47	21.35	11.37	1311	gi|47575778|ref|NP_001001233.1|	221.9	6e-56	uncharacterized protein LOC407914 [Xenopus (Silurana) tropicalis]	sp|Q92522|H1X_HUMAN	201	3e-51	Histone H1x OS=Homo sapiens GN=H1FX PE=1 SV=1	K11275	8e-57	221	xtr:407914	histone H1/5
Unigene789_All	107.7	45.73	71.88	74.66	114.29	72.21	102.05	91.44	226.14	125.81	101.43	82.04	167.7	86.2	107.78	58.68	42.96	31.84	57.13	141.56	68.51	95.97	111.87	82.36	1472	gi|45360885|ref|NP_989118.1|	397.9	7e-109	ATP synthase, H+ transporting, mitochondrial Fo complex, subunit B1 [Xenopus (Silurana) tropicalis] >gi|38512249|gb|AAH61296.1| ATP synthase subunit B [Xenopus (Silurana) tropicalis] >gi|89272892|emb|CAJ82967.1| ATP synthase, H+ transporting, mitochondrial F0 complex, subunit b, isoform 1 [Xenopus (Silurana) tropicalis]	sp|Q5RFH9|AT5F1_PONAB	311	2e-84	ATP synthase subunit b, mitochondrial OS=Pongo abelii GN=ATP5F1 PE=2 SV=1	K02127	9e-110	397	xtr:394723	F-type H+-transporting ATPase subunit b [EC:3.6.3.14]
CL895.Contig7_All	107.53	32.45	110.67	59.51	86.74	126.6	30.58	200.09	34.74	40.27	162.55	41.6	41.87	63.46	166.26	74.13	204.25	7.4	58	41.55	83.59	67.88	20.03	86.46	662	gi|3024695|sp|Q91060.1|TBA_NOTVI	439.9	4e-122	RecName: Full=Tubulin alpha chain >gi|468544|emb|CAA83457.1| alpha-tubulin [Notophthalmus viridescens]	sp|Q91060|TBA_NOTVI	439	2e-123	Tubulin alpha chain OS=Notophthalmus viridescens PE=2 SV=1	K07374	1e-121	435	cqu:CpipJ_CPIJ011550	tubulin alpha
Unigene790_All	107.33	77.38	131.14	123.07	108.8	114.25	139.96	64.93	206.09	141.63	94.57	61.87	279.02	79.17	81.8	77.47	82.34	23.88	68.5	114.72	114.47	65.5	104.16	162.28	781	gi|41152334|ref|NP_956996.1|	249.6	1e-64	ATP synthase subunit d, mitochondrial [Danio rerio] >gi|37747923|gb|AAH59446.1| ATP synthase, H+ transporting, mitochondrial F0 complex, subunit d [Danio rerio] >gi|152013113|gb|AAI50461.1| ATP synthase, H+ transporting, mitochondrial F0 complex, subunit d [Danio rerio]	sp|O75947|ATP5H_HUMAN	194	2e-49	ATP synthase subunit d, mitochondrial OS=Homo sapiens GN=ATP5H PE=1 SV=3	K02138	2e-65	249	dre:393675	F-type H+-transporting ATPase subunit d [EC:3.6.3.14]
CL8833.Contig2_All	106.74	68.97	101.98	48.32	91.95	101.5	47.9	117.32	38.57	43.71	81.97	145.79	19.59	91.47	136.04	20.14	145.34	11.31	27.77	64.48	89.26	167.76	28.15	117.13	2175	gi|992639|gb|AAB08831.1|	420.6	1e-115	high mobility group protein-2 (HMG-2) [Ambystoma mexicanum]	sp|P52925|HMGB2_RAT	375	2e-103	High mobility group protein B2 OS=Rattus norvegicus GN=Hmgb2 PE=2 SV=2	K11295	2e-108	394	xla:379074	high mobility group protein B2
Unigene791_All	106.67	27.63	121.12	80.26	85.54	116.82	56.13	68.23	45.22	86.22	80.33	72.23	24.41	108.2	80.15	18.42	96.75	16.41	45.27	77.38	90.13	182.48	42.4	118.91	2671	gi|118097545|ref|XP_414620.2|	464.2	1e-128	PREDICTED: heterogeneous nuclear ribonucleoprotein A0 [Gallus gallus]	sp|Q9CX86|ROA0_MOUSE	453	8e-127	Heterogeneous nuclear ribonucleoprotein A0 OS=Mus musculus GN=Hnrnpa0 PE=1 SV=1	K12894	2e-129	464	gga:416302	heterogeneous nuclear ribonucleoprotein A0
Unigene792_All	106.2	0	0.03	0.05	283.62	28.17	4.18	0.25	0.01	0.73	71.68	0.07	3.22	0	0.06	0.06	0.08	0	0.22	0.04	0.04	0	0.15	1.56	5912	gi|465998970|gb|EMP40750.1|	676.4	0	Stonustoxin subunit alpha [Chelonia mydas]	sp|Q98989|STXA_SYNHO	341	1e-92	Stonustoxin subunit alpha OS=Synanceia horrida PE=1 SV=3	K10093	3e-13	79.7	mdo:100024241	galectin-9
Unigene793_All	105.3	47.98	22.04	19.89	77.93	52.18	37.65	77.5	24.42	73.26	83.95	59.87	13.35	61.6	90.46	10.47	59.5	10.64	25.12	107.54	21.56	99.19	34.78	39.89	1570	gi|157787018|ref|NP_001099445.1|	740.3	0	adenylosuccinate synthetase isozyme 2 [Rattus norvegicus]	sp|A4Z6H1|PURA2_PIG	739	0	Adenylosuccinate synthetase isozyme 2 OS=Sus scrofa GN=ADSS PE=2 SV=1	K01939	0	740	rno:289276	adenylosuccinate synthase [EC:6.3.4.4]
Unigene794_All	105.07	37.04	90.44	42.61	103.65	101.14	35.27	108.46	44.17	75.82	99.43	61.95	21.76	93.71	120.27	19.7	106.78	11.48	39.52	74.77	59.9	113.36	32.76	60.5	2491	gi|149639054|ref|XP_001515098.1|	461.8	7e-128	PREDICTED: SURP and G-patch domain-containing protein 2 [Ornithorhynchus anatinus]	sp|Q8IX01|SUGP2_HUMAN	389	2e-107	SURP and G-patch domain-containing protein 2 OS=Homo sapiens GN=SUGP2 PE=1 SV=2	K13166	1e-128	461	oaa:100077082	splicing factor, arginine/serine-rich 14
Unigene795_All	104.82	76.86	19.95	28.08	99.43	43.39	79.31	48.76	24.11	84.97	90.69	85.95	24.44	87.83	70.65	21.7	50.17	16.67	33.44	96.72	25.06	148.59	40.77	50.94	1038	gi|327289471|ref|XP_003229448.1|	221.9	4e-56	PREDICTED: 28S ribosomal protein S12, mitochondrial-like [Anolis carolinensis]	sp|Q29RU1|RT12_BOVIN	201	3e-51	28S ribosomal protein S12, mitochondrial OS=Bos taurus GN=MRPS12 PE=2 SV=1	K02973	8e-11	68.6	ame:552272	small subunit ribosomal protein S23e
CL9208.Contig2_All	104.5	15.21	7.5	9.4	56.58	105.82	8.78	20.6	2.7	56.68	24.81	207.35	2.14	102.76	57.73	1.36	10.38	6.75	2.31	1112.24	5	547.11	3.9	5.38	1120	gi|2765427|emb|CAA75033.1|	270	1e-70	immunoglobulin lambda light chain [Homo sapiens]	sp|P15814|IGLL1_HUMAN	135	1e-31	Immunoglobulin lambda-like polypeptide 1 OS=Homo sapiens GN=IGLL1 PE=1 SV=1	K06554	1e-63	244	mcc:100430606	immunoglobulin lambda-like polypeptide 1
Unigene796_All	104.46	83.56	105.89	98.69	112.36	98.71	117.33	56.24	96.01	122.94	72.21	105.88	47.13	187.2	80.88	36.35	64.09	42.08	98.41	83.79	121.75	170.82	77.34	130.38	2883	gi|50746643|ref|XP_420590.1|	598.6	6e-169	PREDICTED: cyclin-I [Gallus gallus]	sp|Q14094|CCNI_HUMAN	572	1e-162	Cyclin-I OS=Homo sapiens GN=CCNI PE=1 SV=1	K10146	2e-27	125	oaa:100088581	cyclin G2
Unigene797_All	104.12	73.29	19.54	14.98	80.53	63.07	54.73	124.91	54.41	111.99	108.04	72.95	8.85	92.91	112.29	8.12	40.01	8.66	21.7	247.9	18.59	106.01	43.6	57.74	1200	--	--	--	--	--	--	--	--	--	--	--	--	--
Unigene798_All	104.08	47.72	46.4	32.84	79.4	59.31	55.56	76.52	39.32	73.08	75.43	54.96	23.41	86.13	88.86	15.23	77.39	10.72	40.16	71.23	41.19	88.43	36.11	56.78	2168	gi|327282648|ref|XP_003226054.1|	414.8	9e-114	PREDICTED: serine/arginine-rich splicing factor 9-like [Anolis carolinensis]	sp|Q9D0B0|SRSF9_MOUSE	389	1e-107	Serine/arginine-rich splicing factor 9 OS=Mus musculus GN=Srsf9 PE=1 SV=1	K12890	1e-114	414	acs:100556727	splicing factor, arginine/serine-rich 1/9
CL1824.Contig3_All	103.04	0	0	0	84.97	75.9	0	167.75	0	0	76.86	0.18	0.81	0.06	114.65	0	0	0	0.43	0.06	0	0.28	0	0.14	1171	gi|343473131|emb|CCD14897.1|	58.9	5e-07	unnamed protein product, partial [Trypanosoma congolense IL3000]	sp|P26694|CSP_PLARE	37.4	3e-06	Circumsporozoite protein OS=Plasmodium reichenowi PE=3 SV=1	--	--	--	--	--
Unigene799_All	102.68	92	51.25	45.39	84.64	61.9	94.54	63.49	47.8	81.64	85.45	49.28	44.26	80.6	78.01	42.71	62.06	25.69	54.87	53.26	53.15	86.24	42.35	62.75	2192	gi|45360615|ref|NP_988980.1|	1085.9	0	eukaryotic translation initiation factor 3 subunit L [Xenopus (Silurana) tropicalis] >gi|82186620|sp|Q6P878.1|EIF3L_XENTR RecName: Full=Eukaryotic translation initiation factor 3 subunit L; Short=eIF3l; AltName: Full=Eukaryotic translation initiation factor 3 subunit 6-interacting protein; AltName: Full=Eukaryotic translation initiation factor 3 subunit E-interacting protein >gi|38174413|gb|AAH61…	sp|Q6P878|EIF3L_XENTR	1085	0	Eukaryotic translation initiation factor 3 subunit L OS=Xenopus tropicalis GN=eif3l PE=2 SV=1	K15029	0	1085	xtr:394577	translation initiation factor 3 subunit L
Unigene800_All	102.29	257.37	90.6	97.46	147.37	105.59	127.73	84.51	116.51	117.87	96.94	113.28	68.85	153.95	115.52	53.99	60.75	65.13	80	114.17	96.38	200.4	67.8	136.5	1639	gi|332214077|ref|XP_003256152.1|	841.6	0	PREDICTED: eukaryotic translation initiation factor 3 subunit E isoform 1 [Nomascus leucogenys]	sp|Q3T102|EIF3E_BOVIN	839	0	Eukaryotic translation initiation factor 3 subunit E OS=Bos taurus GN=EIF3E PE=2 SV=1	K03250	0	839	bta:534165	translation initiation factor 3 subunit E
CL5332.Contig4_All	102.21	0	0.13	0.31	77.09	33.52	4.55	111.82	0.33	26.11	106.49	107.96	2.8	7.78	140.83	1.07	0.16	0.63	6.43	14.28	0.24	0.12	1.15	0.67	1337	--	--	--	--	--	--	--	--	--	--	--	--	--
Unigene801_All	102.06	48.65	79.81	91.9	47.69	218.92	423.55	41.3	74.61	353.67	21.67	399.78	45.35	150.22	57.8	5.12	8.72	11.25	76.32	112.94	54.8	661.99	29.14	603.73	2514	gi|28204715|gb|AAO37243.1|	59.3	1e-06	integrase [Mus musculus] >gi|28204718|gb|AAO37245.1| integrase [Mus musculus] >gi|28204721|gb|AAO37247.1| integrase [Mus musculus] >gi|28204724|gb|AAO37249.1| integrase [Mus musculus] >gi|28204727|gb|AAO37251.1| integrase [Mus musculus] >gi|28204732|gb|AAO37254.1| integrase [Mus musculus] >gi|28204735|gb|AAO37256.1| integrase [Mus musculus] >gi|28204742|gb|AAO37260.1| integrase [Mus musculus] >gi…	sp|P10400|POL1_MOUSE	59.3	4e-08	Retrovirus-related Pol polyprotein (Fragment) OS=Mus musculus GN=Pol PE=2 SV=1	--	--	--	--	--
Unigene802_All	101.79	179.62	94.16	87.92	122.13	82.98	146.7	62.26	85.61	101.7	86.49	88.8	67.64	154.21	75.64	53.17	71.69	32.42	77.52	84.48	76.83	151.42	68.25	128.84	1372	gi|344273364|ref|XP_003408492.1|	584.3	5e-165	PREDICTED: eukaryotic translation initiation factor 3 subunit H [Loxodonta africana]	sp|O15372|EIF3H_HUMAN	582	7e-166	Eukaryotic translation initiation factor 3 subunit H OS=Homo sapiens GN=EIF3H PE=1 SV=1	K03247	8e-166	583	cfa:475081	translation initiation factor 3 subunit H
Unigene803_All	101.5	0.21	0.13	0.25	59.14	25.88	0.23	80.53	0.32	0.33	69.87	0.41	1.56	0.87	63.39	0.35	0.2	0	0.31	0	0.12	0.35	0.29	0	716	--	--	--	--	--	--	--	--	--	--	--	--	--
Unigene804_All	101.41	161.26	62.27	52.6	103.45	64.03	123.83	64.56	56.75	78.36	80.17	71.77	43.28	118.25	79.34	37.8	63.39	23.14	56.36	73.36	59.13	194.37	42.51	95.89	1220	gi|301772048|ref|XP_002921425.1|	515.8	1e-144	PREDICTED: eukaryotic translation initiation factor 3 subunit G-like [Ailuropoda melanoleuca]	sp|Q9Z1D1|EIF3G_MOUSE	514	1e-145	Eukaryotic translation initiation factor 3 subunit G OS=Mus musculus GN=Eif3g PE=1 SV=2	K03248	9e-147	520	ptr:745388	translation initiation factor 3 subunit G
CL1474.Contig1_All	100.99	353.26	32.5	60.02	93.14	87.37	353.47	84.55	176.09	105.3	59.34	88.24	73.42	201.65	120.3	45.32	93.96	3.91	93.03	55.53	31.52	105.43	45.05	156.81	477	--	--	--	--	--	--	--	--	--	--	--	--	--
CL1951.Contig1_All	100.62	75.56	117.76	68.71	80.25	88.87	146.94	119.68	74.38	129.99	86.32	87.12	33.38	175.49	104.6	34.54	59.69	17.73	61.63	116.01	70.24	217.97	64.17	96.82	1913	gi|56118714|ref|NP_001008126.1|	749.6	0	U1 small nuclear ribonucleoprotein 70 kDa [Xenopus (Silurana) tropicalis] >gi|82234425|sp|Q66II8.1|RU17_XENTR RecName: Full=U1 small nuclear ribonucleoprotein 70 kDa; Short=U1 snRNP 70 kDa; Short=U1-70K; Short=snRNP70 >gi|51703810|gb|AAH81331.1| small nuclear ribonucleoprotein 70kDa (U1) [Xenopus (Silurana) tropicalis] >gi|89268700|emb|CAJ82715.1| small nuclear ribonucleoprotein 70kDa polypeptide…	sp|Q66II8|RU17_XENTR	749	0	U1 small nuclear ribonucleoprotein 70 kDa OS=Xenopus tropicalis GN=snrnp70 PE=2 SV=1	K11093	0	749	xtr:493488	U1 small nuclear ribonucleoprotein 70kDa
Unigene805_All	100.05	0.17	270.02	17.33	1.98	13.01	798.15	0.19	23.49	2699.78	1.31	132.87	1.48	12.99	17.2	0.15	1.84	5.34	27.18	4629.88	57.98	94.71	4.83	1591.93	2046	gi|465953164|gb|EMP25261.1|	306.6	3e-81	Apolipoprotein Eb [Chelonia mydas]	sp|O42364|APOEB_DANRE	213	1e-54	Apolipoprotein Eb OS=Danio rerio GN=apoeb PE=2 SV=1	K04524	5e-81	303	xtr:394678	apolipoprotein E
Unigene806_All	99.96	0	0	0.19	205.35	9.4	2.37	0.18	0	0	61.84	0	2.84	0	0.72	0.18	0	0	0.11	0	0	0.06	0	1.17	1318	gi|465950606|gb|EMP23888.1|	43.9	1e-10	hypothetical protein UY3_19062 [Chelonia mydas]	--	--	--	--	--	--	--	--	--
Unigene807_All	99.6	36.75	101.24	67.73	65.29	112.63	37.16	132.09	104.73	119.28	83.84	124.92	23.22	93.46	133.62	23.85	145.56	16.65	70.86	73.4	64.36	100.24	29.83	65.68	810	gi|148230491|ref|NP_001080765.1|	449.5	8e-125	calreticulin precursor [Xenopus laevis] >gi|28302252|gb|AAH46699.1| Calr protein [Xenopus laevis]	sp|P15253|CALR_RABIT	430	2e-120	Calreticulin OS=Oryctolagus cuniculus GN=CALR PE=1 SV=1	K08057	1e-125	449	xla:380458	calreticulin
CL262.Contig7_All	99.59	0	0	0	43.53	1.33	0	9.7	0	0.61	18.1	0	1.06	0	4.32	0	0	0	0.19	2.26	0	0	0	0	423	gi|62752004|ref|NP_001015784.1|	134.8	1e-30	dehydrogenase/reductase SDR family member 4 [Xenopus (Silurana) tropicalis] >gi|58476701|gb|AAH89728.1| MGC108363 protein [Xenopus (Silurana) tropicalis]	sp|Q8WNV7|DHRS4_PIG	120	7e-28	Dehydrogenase/reductase SDR family member 4 OS=Sus scrofa GN=DHRS4 PE=1 SV=2	K11147	1e-31	134	xtr:548501	dehydrogenase/reductase SDR family member 4 [EC:1.1.-.-]
Unigene808_All	99.57	10.66	39.67	71.27	97.24	61.77	82.25	64.6	46.22	131.03	85.58	68.73	15.69	58.01	92.62	9.73	60.08	32.13	39.98	50.85	63.11	19.45	41.73	91.62	2351	gi|465969713|gb|EMP32142.1|	178.7	1e-42	D-dopachrome decarboxylase [Chelonia mydas]	sp|P80254|DOPD_RAT	163	2e-39	D-dopachrome decarboxylase OS=Rattus norvegicus GN=Ddt PE=1 SV=3	K10028	7e-39	163	rno:29318	D-dopachrome decarboxylase [EC:4.1.1.84]
CL4926.Contig6_All	99.5	0	0.05	0	77.23	78.74	0	438.57	0.04	0	87.74	0.19	0.69	0	177.44	0	0	0	0.32	0	0.22	0	0.11	0	1802	gi|301624326|ref|XP_002941458.1|	501.5	6e-140	PREDICTED: tyrosinase-like [Xenopus (Silurana) tropicalis]	sp|P54834|TYRO_CANFA	334	4e-91	Tyrosinase OS=Canis familiaris GN=TYR PE=2 SV=2	K00505	2e-90	334	cfa:403405	tyrosinase [EC:1.14.18.1]
CL6696.Contig1_All	99.43	41.47	37.16	46.42	154.57	63.99	199.48	28.25	46.95	67.72	73.36	62.51	35.85	105.11	38.13	15.13	114.95	7.72	74.54	88.38	31.92	87.78	40.29	246.88	778	gi|471406214|ref|XP_004384857.1|	127.5	6e-28	PREDICTED: cystatin-B [Trichechus manatus latirostris]	sp|Q8I030|CYTB_PANTR	122	1e-27	Cystatin-B OS=Pan troglodytes GN=CSTB PE=3 SV=1	K13907	2e-27	123	gga:418267	cystatin-A/B
Unigene809_All	99.26	143.32	100.43	72.91	114.77	88.02	86.14	66.68	73.5	106.19	81.43	73.7	56.52	139.9	86.39	38.7	92.41	26.73	69.48	120.53	96.12	172.11	60.48	113.24	2338	gi|57524857|ref|NP_001005841.1|	800.4	0	dnaJ homolog subfamily A member 2 [Gallus gallus]	sp|Q2HJ94|DNJA2_BOVIN	794	0	DnaJ homolog subfamily A member 2 OS=Bos taurus GN=DNAJA2 PE=2 SV=1	K09503	0	800	gga:415744	DnaJ homolog subfamily A member 2
Unigene810_All	99.04	43.75	64.35	62.2	110.68	84.12	53.14	89.34	72.64	56.35	91.28	117.92	73.58	96.41	103.73	139.37	36.18	17.92	93.12	102.21	55.1	169.43	46.57	99.09	1614	gi|62859961|ref|NP_001017324.1|	542	3e-152	F-actin capping protein alpha-1 subunit [Xenopus (Silurana) tropicalis] >gi|89272776|emb|CAJ83569.1| capping protein (actin filament) muscle Z-line, alpha 1 [Xenopus (Silurana) tropicalis] >gi|165970341|gb|AAI58141.1| capping protein (actin filament) muscle Z-line, alpha 1 [Xenopus (Silurana) tropicalis]	sp|B2GUZ5|CAZA1_RAT	536	4e-152	F-actin-capping protein subunit alpha-1 OS=Rattus norvegicus GN=Capza1 PE=1 SV=1	K10364	4e-153	541	xtr:550078	capping protein (actin filament) muscle Z-line, alpha
Unigene811_All	98.96	36.74	106.18	59.18	97.19	118.48	92.44	65.09	42.75	63.79	79.14	29.79	17.13	88.12	70.16	13.27	38.67	13.96	32.35	53.27	101.11	67.27	30.44	106.31	369	--	--	--	--	--	--	--	--	--	--	--	--	--
Unigene812_All	98.83	122.93	71.47	46.01	75.04	63.81	78.35	82.52	50.55	60.24	85.12	95.97	24.38	91.51	113.86	31.43	177.76	9.25	67.53	66.09	57.1	123.36	39.71	55.54	1954	gi|47087173|ref|NP_998746.1|	357.8	1e-96	nuclear ubiquitous casein and cyclin-dependent kinases substrate [Gallus gallus] >gi|22090471|dbj|BAC06822.1| JC7 [Gallus gallus]	sp|Q9H1E3|NUCKS_HUMAN	244	5e-64	Nuclear ubiquitous casein and cyclin-dependent kinase substrate 1 OS=Homo sapiens GN=NUCKS1 PE=1 SV=1	K14721	4e-19	97.4	phu:Phum_PHUM540970	DNA-directed RNA polymerase III subunit RPC5
CL3273.Contig3_All	98.83	48.5	51.14	39.52	88.14	65.35	35.55	68.83	36.68	66.98	77.08	77.2	18.22	99.13	84.04	14.94	95.67	10.07	31.63	93.17	45.81	176.02	30.07	55.31	1786	gi|465954297|gb|EMP25848.1|	438.3	6e-121	RNA-binding protein 4B [Chelonia mydas]	sp|Q8VE92|RBM4B_MOUSE	423	7e-118	RNA-binding protein 4B OS=Mus musculus GN=Rbm4b PE=1 SV=1	K13187	3e-117	423	mmu:66704	RNA-binding protein 4
CL1309.Contig7_All	98.82	12.76	23.7	22.83	68.81	74.78	17.65	114.59	10.79	63.53	94.86	27.52	6.03	59.47	101.08	3.01	95.66	5.52	15.72	34.96	30.49	50.47	19.63	38.23	5067	gi|147901835|ref|NP_001087030.1|	1691.4	0	actinin, alpha 4 [Xenopus laevis] >gi|50418010|gb|AAH77918.1| Actn4-prov protein [Xenopus laevis]	sp|O43707|ACTN4_HUMAN	1687	0	Alpha-actinin-4 OS=Homo sapiens GN=ACTN4 PE=1 SV=2	K05699	0	1691	xla:446865	actinin alpha
Unigene813_All	98.43	95.21	368.3	96.24	119.64	126.27	101.18	51.19	98.95	278.73	60.71	245.82	22.32	125.67	83.4	23.54	125.3	18.32	127.39	123.32	391.68	235.04	58.36	230.57	2390	gi|45382219|ref|NP_990142.1|	588.2	6e-166	proactivator polypeptide precursor [Gallus gallus] >gi|6224674|gb|AAF05899.1|AF108656_1 prosaposin [Gallus gallus]	sp|O13035|SAP_CHICK	587	4e-167	Proactivator polypeptide OS=Gallus gallus GN=PSAP PE=1 SV=1	K12382	9e-167	588	gga:395602	saposin
CL3553.Contig2_All	98.15	30.36	22.53	24.63	71.48	57.83	44.21	95.42	27.42	71.19	73.45	57.48	8.74	56.55	74.1	6.7	54.08	6.18	31.98	94.42	61.07	67.43	49.45	120.72	2845	gi|148235729|ref|NP_001079820.1|	528.5	8e-148	uncharacterized protein LOC379510 [Xenopus laevis] >gi|32766487|gb|AAH54983.1| MGC64517 protein [Xenopus laevis]	sp|Q9BW60|ELOV1_HUMAN	447	5e-125	Elongation of very long chain fatty acids protein 1 OS=Homo sapiens GN=ELOVL1 PE=1 SV=1	K10247	1e-148	528	xla:379510	elongation of very long chain fatty acids protein 1
Unigene814_All	98.11	0	0	0	126.4	104.49	0	227.25	0	0	116.73	0.21	2.41	0	172.77	0	0	0	0.11	0	0	0	0	0	699	gi|470405310|ref|XP_004335849.1|	53.9	7e-06	RasGEF domain containing protein [Acanthamoeba castellanii str. Neff] >gi|440792627|gb|ELR13836.1| RasGEF domain containing protein [Acanthamoeba castellanii str. Neff]	sp|P86736|DGRP_HALAI	54.3	2e-07	Aspartate and glycine-rich protein (Fragment) OS=Haliotis asinina PE=1 SV=1	K10385	3e-08	59.3	mdo:100019077	loricrin
CL542.Contig2_All	98.1	323.88	35.16	71.48	68.75	92.58	262.33	47.65	106.55	124.18	40.23	100.25	41.33	139.2	81.83	28.27	63.08	7.64	76.75	811.78	53.62	318.46	37.05	192.26	862	--	--	--	--	sp|Q96PY5|FMNL2_HUMAN	50.1	6e-06	Formin-like protein 2 OS=Homo sapiens GN=FMNL2 PE=1 SV=3	K06220	1e-05	51.2	phu:Phum_PHUM125920	WAS protein family
Unigene815_All	98.1	9.07	14.8	11.44	116.3	24.52	24.88	51.88	18.2	36.03	75.5	25.94	3.83	41.34	82.96	5.51	2.73	2.71	11.59	15.22	18.73	14.4	12.63	12.88	796	--	--	--	--	--	--	--	--	--	--	--	--	--
CL4492.Contig2_All	98.08	33.81	57.84	37.12	82.11	85.78	18.03	159.36	171.34	70.21	82.17	61.22	20.68	45.94	123.47	69.37	160.49	8.63	57.87	51.23	83.41	64.08	55.43	28.22	2507	gi|449277704|gb|EMC85787.1|	1171.4	0	Influenza virus NS1A-binding protein like protein, partial [Columba livia]	sp|Q920Q8|NS1BP_MOUSE	1159	0	Influenza virus NS1A-binding protein homolog OS=Mus musculus GN=Ivns1abp PE=1 SV=2	K15046	0	1169	mdo:100018976	influenza virus NS1A-binding protein
Unigene816_All	98.01	92.07	391.9	92.14	108.77	104.39	85.83	56.85	94.2	226.01	72.71	119.18	40.71	110.4	87.3	35.67	133.82	19.86	119.86	107.81	319.87	127.43	49.36	125.79	1496	gi|45360509|ref|NP_988893.1|	276.9	1e-72	ATPase, H+ transporting, lysosomal 16kDa, V0 subunit c [Xenopus (Silurana) tropicalis] >gi|37589984|gb|AAH59745.1| ATPase, H+ transporting, V0 subunit C [Xenopus (Silurana) tropicalis]	sp|P63081|VATL_RAT	266	1e-70	V-type proton ATPase 16 kDa proteolipid subunit OS=Rattus norvegicus GN=Atp6v0c PE=2 SV=1	K02155	2e-73	276	xtr:394488	V-type H+-transporting ATPase 16kDa proteolipid subunit [EC:3.6.3.14]
CL4943.Contig1_All	97.2	151.88	92.09	68.9	79.25	102.92	213.65	155.48	68.31	93.34	96.96	88.88	28.45	203.91	116.57	31.19	56.37	22.2	38.9	94.42	68.03	258.38	58.98	140.07	3427	gi|449481826|ref|XP_002195734.2|	1060.1	0	PREDICTED: probable ATP-dependent RNA helicase DDX17 [Taeniopygia guttata]	sp|Q92841|DDX17_HUMAN	1049	0	Probable ATP-dependent RNA helicase DDX17 OS=Homo sapiens GN=DDX17 PE=1 SV=2	K13178	0	1063	tgu:100221457	ATP-dependent RNA helicase DDX17 [EC:3.6.4.13]
Unigene817_All	97.17	64.4	43.53	54.61	86.52	59.31	103.43	61.78	44.46	76.53	81.65	48.23	34.62	89.83	71.36	26.36	27.43	21.18	46.69	61.5	40.66	120.83	37.91	64.04	1972	gi|403283088|ref|XP_003932959.1|	1057.4	0	PREDICTED: eukaryotic translation initiation factor 3 subunit D isoform 1 [Saimiri boliviensis boliviensis]	sp|Q3T122|EIF3D_BOVIN	1054	0	Eukaryotic translation initiation factor 3 subunit D OS=Bos taurus GN=EIF3D PE=2 SV=1	K03251	0	1056	cfa:608665	translation initiation factor 3 subunit D
Unigene818_All	96.96	46.59	7.81	14107.1	34.87	3204.03	651.25	1.91	0.51	0.13	1641.65	0.25	7353.32	0	0	73075.4	43.28	0	25010.4	0.12	67.42	1	0	140.75	607	gi|148224092|ref|NP_001090579.1|	178.3	2e-43	uncharacterized protein LOC100036820 [Xenopus laevis] >gi|118835449|gb|AAI28948.1| LOC100036820 protein [Xenopus laevis]	sp|P02625|PRVA_RAT	164	1e-40	Parvalbumin alpha OS=Rattus norvegicus GN=Pvalb PE=1 SV=2	K02183	8e-10	63.9	cin:100181538	calmodulin
Unigene819_All	96.11	64.18	30.66	33.23	86.6	44.33	87.82	45	31.89	75.26	72.79	62.22	35.83	92.15	54.44	24.21	42.92	14.99	38.47	79.64	29.41	109.25	41.77	68.63	1510	gi|301619831|ref|XP_002939289.1|	494.2	7e-138	PREDICTED: glioma tumor suppressor candidate region gene 2 protein [Xenopus (Silurana) tropicalis]	sp|Q9NZM5|GSCR2_HUMAN	451	3e-126	Glioma tumor suppressor candidate region gene 2 protein OS=Homo sapiens GN=GLTSCR2 PE=1 SV=2	K14840	1e-138	494	xtr:496890	nucleolar protein 53
Unigene820_All	95.98	19.45	523.4	74.83	152.27	171.97	77.7	278.03	30.44	42.31	98.17	40.03	20.86	71.28	252.43	6.04	93.65	6.9	29.38	40.95	262.43	68.79	33.15	90	522	--	--	--	--	--	--	--	--	--	--	--	--	--
CL6866.Contig2_All	95.43	0.19	11.19	180.84	259.73	279.85	320.1	68.65	89.87	4.35	52.7	3.71	104.41	77.98	196.15	40.99	2.3	2.09	139.07	7.23	10.5	0.85	28.21	378.5	1505	gi|410963753|ref|XP_003988426.1|	137.5	1e-30	PREDICTED: microfibrillar-associated protein 5 [Felis catus]	sp|Q28022|MFAP5_BOVIN	127	5e-29	Microfibrillar-associated protein 5 OS=Bos taurus GN=MFAP5 PE=1 SV=1	K10989	2e-27	124	tgu:100229705	activation-induced cytidine deaminase [EC:3.5.4.5]
CL6430.Contig1_All	95.13	0.36	2.79	0.67	73.79	55.77	0.77	342.18	6.99	7.51	117.2	3.21	1.91	9.29	161.01	0.67	22.75	2.4	1.69	32.27	2.57	0.35	8.09	0.59	10587	gi|301606211|ref|XP_002932719.1|	3975.2	0	PREDICTED: desmoplakin isoform 1 [Xenopus (Silurana) tropicalis]	sp|E9Q557|DESP_MOUSE	3885	0	Desmoplakin OS=Mus musculus GN=Dsp PE=3 SV=1	K10381	0	3975	xtr:779453	desmoplakin
CL5588.Contig3_All	95.1	7.24	14.1	10.83	52.7	36.73	20.64	86.87	7.47	30.73	76.9	12.54	7.53	14.12	80.62	22.72	68.52	2.03	16.17	35.93	15.12	12	9.19	29.92	3139	gi|126339810|ref|XP_001375612.1|	669.1	0	PREDICTED: target of Myb protein 1 [Monodelphis domestica]	sp|O60784|TOM1_HUMAN	661	0	Target of Myb protein 1 OS=Homo sapiens GN=TOM1 PE=1 SV=2	K12404	2e-22	108	xla:444026	ADP-ribosylation factor-binding protein GGA
Unigene821_All	94.75	0	6.97	0.54	85.11	153.36	0.14	80.33	0	11.32	58.27	0.91	2.85	4.42	54.43	2.58	0.19	0	0.67	0.66	4.1	0	30.01	1.28	1090	gi|52345472|ref|NP_001004784.1|	196.1	2e-48	cornifelin homolog [Xenopus (Silurana) tropicalis] >gi|82183688|sp|Q6DK93.1|CNFN_XENTR RecName: Full=Cornifelin homolog >gi|49522797|gb|AAH74519.1| MGC69564 protein [Xenopus (Silurana) tropicalis] >gi|89268728|emb|CAJ82385.1| cornifelin [Xenopus (Silurana) tropicalis]	sp|Q6DK93|CNFN_XENTR	196	1e-49	Cornifelin homolog OS=Xenopus tropicalis GN=cnfn PE=3 SV=1	--	--	--	--	--
Unigene822_All	94.7	0.09	48.36	113.2	148.09	94.33	33.36	50.16	23.32	33.72	128.3	12.97	9.21	27.52	220.11	4.36	1.48	10.88	58.58	44.92	46.81	13.5	5.33	28.16	2205	gi|212274308|ref|NP_001085717.2|	189.1	8e-46	selenoprotein M precursor [Xenopus laevis] >gi|190358766|sp|Q6GP98.2|SELM_XENLA RecName: Full=Selenoprotein M; Short=SelM; Flags: Precursor	sp|Q6GP98|SELM_XENLA	189	3e-47	Selenoprotein M OS=Xenopus laevis GN=sepm PE=2 SV=2	--	--	--	--	--
Unigene823_All	94.49	6.49	130.59	69.77	99.63	86.92	209.62	110.85	26.23	188.47	52.1	29.92	9.76	220.45	99.3	9.18	31.06	7.45	54.6	248.22	213.31	45.42	34.79	238.14	508	--	--	--	--	--	--	--	--	--	--	--	--	--
Unigene824_All	94.19	64.85	50.28	74.81	103.31	103.92	94	70.69	65.3	100.64	84.13	76.39	31.59	91.85	98.11	18.84	74.98	35.44	51.37	101.49	58.23	60.3	47.64	120.89	1140	gi|410925044|ref|XP_003975991.1|	99	4e-19	PREDICTED: stress-associated endoplasmic reticulum protein 2-like [Takifugu rubripes] >gi|47210807|emb|CAF89799.1| unnamed protein product [Tetraodon nigroviridis]	sp|Q9R2C1|SERP1_RAT	93.2	1e-18	Stress-associated endoplasmic reticulum protein 1 OS=Rattus norvegicus GN=Serp1 PE=1 SV=2	--	--	--	--	--
CL1675.Contig2_All	93.95	68.1	2.93	5.32	71.27	10.78	32.27	115.78	45.13	62.51	66.56	69.39	13.48	59.55	112.86	14.15	7.66	6.15	17.12	53.11	2.69	89.56	21.65	6.95	1414	gi|402903547|ref|XP_003914625.1|	224.2	1e-56	PREDICTED: cold-inducible RNA-binding protein [Papio anubis]	sp|Q5RF83|CIRBP_PONAB	222	2e-57	Cold-inducible RNA-binding protein OS=Pongo abelii GN=CIRBP PE=2 SV=1	K13195	6e-57	222	bta:507120	cold-inducible RNA-binding protein
CL895.Contig3_All	93.88	100.62	146.63	54.36	85.04	72.6	103.35	62.74	52.73	83.28	73.23	121.57	34.13	101	77.26	27.82	864.4	16.88	97.06	73.76	162.78	151.59	51.58	118.54	1757	gi|47498000|ref|NP_998847.1|	866.3	0	tubulin, alpha 4 [Xenopus (Silurana) tropicalis] >gi|45709763|gb|AAH67974.1| tubulin, alpha 4 [Xenopus (Silurana) tropicalis] >gi|89272072|emb|CAJ81313.1| tubulin, alpha 2 [Xenopus (Silurana) tropicalis]	sp|P06603|TBA1_DROME	850	0	Tubulin alpha-1 chain OS=Drosophila melanogaster GN=alphaTub84B PE=2 SV=1	K07374	0	866	xtr:407878	tubulin alpha
Unigene825_All	93.87	2.02	1542.41	25.92	86.21	187.89	25.86	119.26	24.5	39.22	77.83	7.56	18.12	44.68	205.22	41.38	4.64	7.91	285.6	13.81	2420.67	11.94	79.83	28.53	2571	gi|39795565|gb|AAH64190.1|	734.6	0	glul-prov protein, partial [Xenopus (Silurana) tropicalis]	sp|Q8HZM5|GLNA_CANFA	713	0	Glutamine synthetase OS=Canis familiaris GN=GLUL PE=1 SV=3	K01915	0	733	xla:380593	glutamine synthetase [EC:6.3.1.2]
Unigene826_All	93.73	8.3	0.96	0.19	90.56	30.35	1.53	91.54	0	3.8	109.86	0.31	4.65	123.17	117.26	0.18	0.31	0.17	0.94	9.12	1.85	4.8	0.73	1.09	502	gi|466043837|ref|XP_004276899.1|	59.3	8e-08	PREDICTED: sciellin [Orcinus orca]	sp|O95171|SCEL_HUMAN	78.2	8e-15	Sciellin OS=Homo sapiens GN=SCEL PE=1 SV=2	--	--	--	--	--
Unigene827_All	93.7	26.24	11.07	22.92	92.77	67.21	37.86	96.09	29.81	98.19	86.7	28.18	5.47	66.25	112.53	6.25	6.56	13.32	21.98	443.58	7.57	54.36	74.71	58.7	483	--	--	--	--	--	--	--	--	--	--	--	--	--
CL1348.Contig2_All	93.59	27.77	2.04	2.96	96.35	71.06	52.32	96.1	12.27	30.61	86.93	14.64	10.04	21.48	95.19	19.82	11.01	1.45	24.19	29.88	4.02	12.63	12.3	6.39	1484	gi|281204902|gb|EFA79096.1|	152.1	7e-35	ubiquitin [Polysphondylium pallidum PN500]	sp|P14794|RL40_DICDI	149	1e-35	Ubiquitin-60S ribosomal protein L40 OS=Dictyostelium discoideum GN=ubqB PE=1 SV=2	K08770	1e-35	151	bmy:Bm1_27905	ubiquitin C
Unigene828_All	93.18	7.12	29.78	53.5	51.92	54.75	260.71	42.49	82.75	44.05	43.57	24.16	11.23	75.35	49.32	18.59	29.87	6.63	44.54	32.32	54.09	32.66	33.48	141.96	563	gi|465950334|gb|EMP23768.1|	62.4	1e-08	Matrix-remodeling-associated protein 7 [Chelonia mydas]	--	--	--	--	--	--	--	--	--
Unigene829_All	92.54	27.27	92.99	47.81	87.79	92.81	51.51	90.95	37.62	71.1	88.49	47.1	23.68	94.25	123.9	13.44	76.03	11.75	31.3	65.56	65.94	85.29	32.66	60.73	833	gi|147906657|ref|NP_001089534.1|	179.9	1e-43	SURP and G patch domain containing 2 [Xenopus laevis] >gi|66912078|gb|AAH97819.1| MGC115540 protein [Xenopus laevis]	sp|Q8CH09|SUGP2_MOUSE	144	2e-34	SURP and G-patch domain-containing protein 2 OS=Mus musculus GN=Sugp2 PE=2 SV=2	K13166	2e-44	179	xla:734589	splicing factor, arginine/serine-rich 14
Unigene830_All	92.51	0.07	0.09	0.08	0	0	15.39	0	0.29	12.6	0.97	0	0	0.22	0	0	0.35	82236.5	0.43	82.53	0.08	50.93	1.34	0.33	1015	gi|380503754|dbj|BAL72705.1|	435.3	2e-120	chymotrypsin [Thunnus orientalis]	sp|P04813|CTR2_CANFA	412	6e-115	Chymotrypsinogen 2 OS=Canis familiaris GN=CTRB1 PE=2 SV=1	K01310	9e-121	433	dre:562139	chymotrypsin [EC:3.4.21.1]
Unigene831_All	91.9	103.22	106.98	66.2	119.81	97.6	111.85	82.77	79.72	107.62	78.48	80.59	46.87	167.84	112.99	38.22	82.51	20.23	63.34	92.27	114.34	210.02	57.25	123.1	2022	gi|148232533|ref|NP_001080388.1|	964.9	0	chaperonin containing TCP1, subunit 2 (beta) [Xenopus laevis] >gi|27503862|gb|AAH42347.1| Cct2-prov protein [Xenopus laevis]	sp|Q4R6F8|TCPB_MACFA	943	0	T-complex protein 1 subunit beta OS=Macaca fascicularis GN=CCT2 PE=2 SV=3	K09494	0	964	xla:380080	T-complex protein 1 subunit beta
Unigene832_All	91.81	60.48	42.22	50.86	79.3	59.73	67.25	58.2	35.49	69.61	74.98	41.85	25.54	75.15	69.14	30.02	42.62	18.51	48.43	109.27	40.68	65.27	37.1	66.53	1783	gi|410970322|ref|XP_003991634.1|	684.5	0	PREDICTED: protein TFG [Felis catus]	sp|Q92734|TFG_HUMAN	660	0	Protein TFG OS=Homo sapiens GN=TFG PE=1 SV=2	K09292	0	683	acs:100561691	protein TFG
Unigene833_All	91.6	64.39	71.81	63.35	68.35	71.59	77.49	58.72	33.3	62.39	67.72	37.3	24.42	78.08	60.52	26.99	50.29	9.79	44.6	57.54	56.99	103.48	38.47	104.28	1362	--	--	--	--	sp|Q9Y4A5|TRRAP_HUMAN	39.3	4e-06	Transformation/transcription domain-associated protein OS=Homo sapiens GN=TRRAP PE=1 SV=3	--	--	--	--	--
Unigene834_All	91.5	27.68	397.67	89.33	107.49	108.09	64.39	83.59	27.12	50.27	76.97	37.83	25.47	69.31	93.59	30.78	62.19	8.16	149.86	237.88	599.91	52.32	67.74	115.21	2208	--	--	--	--	--	--	--	--	--	--	--	--	--
Unigene835_All	91.48	0.12	1.72	11.42	233.18	16.29	6.1	4.17	7.16	0.09	90.16	23.56	4.83	48.79	32.67	6.76	32.74	3.78	10.59	27.62	0.41	0.27	31.76	0.96	2302	gi|73347454|gb|AAZ75616.1|	60.1	6e-07	cystatin-POGU1 [Pogona barbata]	--	--	--	--	K13899	4e-06	54.3	aml:100468639	cystatin-C
Unigene836_All	91.01	26.14	64.74	46.42	64.52	72.55	55.77	134.15	89.96	100.96	79.82	108.03	27.26	85.08	154.03	22.86	119.32	13.05	67.12	75.26	41.28	73.43	26.6	46.49	914	gi|465986797|gb|EMP37245.1|	314.7	4e-84	Calreticulin [Chelonia mydas]	sp|Q8K3H7|CALR_CRIGR	290	3e-78	Calreticulin OS=Cricetulus griseus GN=CALR PE=2 SV=1	K08057	3e-83	308	xtr:407962	calreticulin
CL2462.Contig2_All	90.99	24.95	51.66	34.71	77.45	49.49	42.49	55.91	31.53	42.53	55.1	51.82	16.65	66.06	65.94	8.31	58.88	5.68	22.28	37	38.21	99.79	22.07	40.92	1401	gi|4506901|ref|NP_003008.1|	316.2	2e-84	serine/arginine-rich splicing factor 3 [Homo sapiens] >gi|8567402|ref|NP_038691.1| serine/arginine-rich splicing factor 3 [Mus musculus] >gi|77736345|ref|NP_001029872.1| serine/arginine-rich splicing factor 3 [Bos taurus] >gi|114145746|ref|NP_001041372.1| splicing factor, arginine/serine-rich 3 [Rattus norvegicus] >gi|305855200|ref|NP_001182245.1| serine/arginine-rich splicing factor 3 [Ovis arie…	sp|P84104|SRSF3_MOUSE	316	9e-86	Serine/arginine-rich splicing factor 3 OS=Mus musculus GN=Srsf3 PE=1 SV=1	K12892	3e-85	316	tgu:100190651	splicing factor, arginine/serine-rich 3
Unigene837_All	90.84	125.85	84.14	81.99	128	88.52	105.12	84.76	81.42	80.28	91.01	85.26	71.53	120.28	88.6	60.05	28.64	34.62	68.97	118.16	78.68	152.08	62.38	110.36	1758	gi|126326327|ref|XP_001368232.1|	744.6	0	PREDICTED: Obg-like ATPase 1 [Monodelphis domestica]	sp|Q7ZWM6|OLA1_XENLA	737	0	Obg-like ATPase 1 OS=Xenopus laevis GN=ola1 PE=2 SV=1	K06942	0	744	mdo:100018642
Unigene838_All	90.84	194.97	78.52	114.31	101.17	91.66	169.31	55.68	96.58	159.52	75.53	112.3	79.79	168.18	79.4	72.46	42.05	30.44	78.44	96.34	85.13	223.35	67.58	119.59	1090	gi|291387894|ref|XP_002710471.1|	371.7	3e-101	PREDICTED: PRELI domain containing 1 [Oryctolagus cuniculus]	sp|Q9Y255|PRLD1_HUMAN	369	8e-102	PRELI domain-containing protein 1, mitochondrial OS=Homo sapiens GN=PRELID1 PE=2 SV=1	--	--	--	--	--
Unigene839_All	90.78	21.33	179.7	64.83	103.75	90.43	72.99	135.9	40.37	57.24	69.85	47.68	27.32	177.64	114.89	28.25	188.51	7.75	117.48	100.42	320.54	59.71	49.89	92.65	1448	gi|327286763|ref|XP_003228099.1|	298.9	4e-79	PREDICTED: calmodulin-like [Anolis carolinensis]	sp|P62155|CALM_XENLA	296	6e-80	Calmodulin OS=Xenopus laevis GN=calm1 PE=1 SV=2	K02183	4e-80	299	ecb:100071150	calmodulin
CL3671.Contig2_All	90.72	114.6	70.81	42.34	42.2	76.66	214.74	99.6	53.41	90.04	62.88	62.34	21.58	163.83	96.05	29.49	15.53	14.43	46.84	73.02	39.38	143.78	35.08	66.76	1332	gi|308469594|ref|XP_003097034.1|	81.3	1e-13	hypothetical protein CRE_21981 [Caenorhabditis remanei] >gi|308241073|gb|EFO85025.1| hypothetical protein CRE_21981 [Caenorhabditis remanei]	sp|Q55AX2|DOT1L_DICDI	82	3e-15	Histone-lysine N-methyltransferase, H3 lysine-79 specific OS=Dictyostelium discoideum GN=dotA PE=2 SV=2	K14822	1e-21	105	tgu:100219403	rRNA-processing protein CGR1
Unigene840_All	90.7	63.63	42.09	48.51	75.56	40.13	101.62	38.03	137.69	81.45	77	55.68	111.75	73.46	65.86	56.75	51.7	20.51	46.25	83.71	51.38	71.06	80.76	59.11	1128	gi|395501991|ref|XP_003755370.1|	399.8	1e-109	PREDICTED: thioredoxin-dependent peroxide reductase, mitochondrial isoform 1 [Sarcophilus harrisii]	sp|P30048|PRDX3_HUMAN	396	5e-110	Thioredoxin-dependent peroxide reductase, mitochondrial OS=Homo sapiens GN=PRDX3 PE=1 SV=3	K03386	3e-110	399	aml:100478555	peroxiredoxin (alkyl hydroperoxide reductase subunit C) [EC:1.11.1.15]
CL2296.Contig2_All	90.55	103.94	301.6	91.94	95.67	124.48	59.22	114.51	83.3	81.85	82.22	81.44	35.24	117.4	127.73	33.12	163.04	18.7	55.38	80.22	164.34	161.13	43.11	121.91	1628	gi|45384514|ref|NP_990659.1|	430.6	1e-118	heterogeneous nuclear ribonucleoprotein A/B [Gallus gallus] >gi|515838|emb|CAA56586.1| single stranded D box binding factor [Gallus gallus]	sp|Q99020|ROAA_MOUSE	408	2e-113	Heterogeneous nuclear ribonucleoprotein A/B OS=Mus musculus GN=Hnrnpab PE=1 SV=1	K13044	1e-119	430	gga:396268	heterogeneous nuclear ribonucleoprotein A/B/D
Unigene841_All	90.31	23.42	69.28	73.01	68.39	94.6	92.11	100.58	71.58	111.49	87.68	80.9	25.73	83.23	131.08	15.29	79.26	13.38	50.57	52.91	43.42	68.69	25.8	59.84	668	gi|167533219|ref|XP_001748290.1|	31.6	1e-06	hypothetical protein [Monosiga brevicollis MX1] >gi|163773410|gb|EDQ87051.1| predicted protein [Monosiga brevicollis MX1]	--	--	--	--	--	--	--	--	--
Unigene842_All	90.23	31.38	26.07	23.87	93	48.6	94.73	137.25	48.77	25.37	100	25.12	41.19	116.45	181.21	27.65	264.12	12.96	56.12	43.73	21.1	81.67	22.81	47.12	2452	gi|224096337|ref|XP_002197233.1|	535.4	5e-150	PREDICTED: aldo-keto reductase family 1 member B10-like [Taeniopygia guttata]	sp|P15121|ALDR_HUMAN	490	5e-138	Aldose reductase OS=Homo sapiens GN=AKR1B1 PE=1 SV=3	K00011	7e-151	535	tgu:100231722	aldehyde reductase [EC:1.1.1.21]
CL4732.Contig3_All	90.19	46.01	83.14	45.6	89.16	89.13	51.44	93.18	42.01	54.39	72.39	69.56	19.45	89.83	100.66	22.05	85.62	10.9	29.46	68.4	55.84	150.5	26.9	74.77	3394	gi|345306629|ref|XP_001510789.2|	663.7	0	PREDICTED: heterogeneous nuclear ribonucleoprotein G-like 1-like [Ornithorhynchus anatinus]	sp|Q4R7F0|RBMX_MACFA	642	0	RNA-binding motif protein, X chromosome OS=Macaca fascicularis GN=RBMX PE=2 SV=1	K12885	0	656	oaa:100081417	heterogeneous nuclear ribonucleoprotein G
Unigene843_All	90.12	6.96	7.12	5.02	96.78	12.27	31.67	42.25	12.18	34.53	69.29	18.69	4.33	39.19	63.59	5.33	1.73	2.17	14.95	10.48	7.72	11.74	10.11	5.72	946	gi|449674408|ref|XP_002158067.2|	59.3	3e-07	PREDICTED: uncharacterized protein LOC100206740 [Hydra magnipapillata]	sp|O73590|ZFHX4_CHICK	55.5	2e-07	Zinc finger homeobox protein 4 OS=Gallus gallus GN=ZFHX4 PE=2 SV=2	K10840	3e-07	56.6	mdo:100026359	centrin-2
CL5310.Contig2_All	90.07	0.22	12.61	11.05	83.49	64.81	1.17	117.37	33.01	103.4	84.52	10.06	4.02	78.46	113.98	2.71	4.56	4.55	9.65	104.55	14.35	4.92	85.2	1.3	3166	gi|390462221|ref|XP_002747198.2|	1008.8	0	PREDICTED: ezrin [Callithrix jacchus]	sp|P15311|EZRI_HUMAN	1004	0	Ezrin OS=Homo sapiens GN=EZR PE=1 SV=4	K08007	0	1007	pon:100458178	villin 2 (ezrin)
Unigene844_All	89.95	87.71	49.35	19.07	28.81	30.58	233.5	63.02	99.07	102.61	68.61	42.77	20.97	152.64	84	68.06	15.05	10.99	124.83	63.25	34.78	49.09	60.34	49.34	465	gi|209880437|ref|XP_002141658.1|	60.1	3e-08	hypothetical protein [Cryptosporidium muris RN66] >gi|209557264|gb|EEA07309.1| hypothetical protein CMU_001800 [Cryptosporidium muris RN66]	sp|Q6DDW4|CPSF6_XENLA	62.8	3e-10	Cleavage and polyadenylation specificity factor subunit 6 OS=Xenopus laevis GN=cpsf6 PE=2 SV=1	K13909	1e-10	65.5	mcc:707153	mucin-7
Unigene845_All	89.88	79.6	207.43	78.13	98.95	101.75	138.95	56.16	81.89	89.06	66.24	61.11	35.23	155.1	83.84	24.04	1287.45	15.25	55.02	55.99	181.08	128.52	49.35	139.91	2242	gi|410958282|ref|XP_003985748.1|	245.7	7e-63	PREDICTED: histone H2A type 1-E-like [Felis catus]	sp|P0C170|H2A1E_RAT	244	8e-64	Histone H2A type 1-E OS=Rattus norvegicus PE=1 SV=2	K11251	2e-63	244	aml:100465958	histone H2A
Unigene847_All	89.83	100.49	9.47	9.8	42.11	21.55	310.45	148.74	96.68	63.23	53.9	110.3	38.05	248.54	190.68	46.39	46.11	22.21	116.87	176.17	7.79	102.87	66.44	13.91	279	gi|449279132|gb|EMC86792.1|	68.9	8e-11	Embryonic protein DC-8 [Columba livia]	sp|Q55AX2|DOT1L_DICDI	69.7	1e-12	Histone-lysine N-methyltransferase, H3 lysine-79 specific OS=Dictyostelium discoideum GN=dotA PE=2 SV=2	K14822	1e-16	85.1	tgu:100219403	rRNA-processing protein CGR1
Unigene846_All	89.75	26.96	31.86	110.77	109.61	84.98	79.46	49.45	38.15	88.92	103.09	55.08	14.1	66.54	108.96	14.26	41.36	83.96	55.15	74.81	27.88	40.43	51.16	78.55	1797	--	--	--	--	--	--	--	--	--	--	--	--	--
CL6825.Contig1_All	89.55	0	0	2.4	94.37	70.95	7.48	83.97	0.15	5.5	63.73	0	2.94	3.49	71.4	0	0.14	0	0.14	0.36	0.33	0	0.33	9.1	1017	--	--	--	--	--	--	--	--	--	--	--	--	--
CL1968.Contig1_All	89.5	29.6	26.02	21.84	100.13	47.67	31.69	68.28	17.89	17.72	79.28	31.69	14.51	44.72	102.72	20.44	203.78	4.25	15.43	27.49	19.98	61.68	16.92	25.97	1240	gi|334359125|pdb|3AV2|A	265	5e-69	Chain A, The Human Nucleosome Structure Containing The Histone Variant H3.3 >gi|334359129|pdb|3AV2|E Chain E, The Human Nucleosome Structure Containing The Histone Variant H3.3	sp|Q6P823|H33_XENTR	265	2e-70	Histone H3.3 OS=Xenopus tropicalis GN=TGas113e22.1 PE=1 SV=3	K11253	7e-70	265	gga:100859629	histone H3
Unigene848_All	89	0.55	0.13	0.19	40.4	20.17	0.12	60.77	0.06	0	45.15	0	0.93	0.63	44.35	0.37	0.05	0	0.17	0	0	0.12	0.16	0.13	1293	gi|209736296|gb|ACI69017.1|	285.4	4e-75	Claudin-4 [Salmo salar]	sp|Q6BBL6|CLD4_BOVIN	246	6e-65	Claudin-4 OS=Bos taurus GN=CLDN4 PE=2 SV=1	K06087	1e-65	251	dre:81581	claudin
Unigene356_All	88.89	27.73	66.37	40.41	62.85	34.18	337.27	37.27	41.62	96.77	60.55	29.06	8150.48	92.69	87.24	32.29	11.39	9.17	87.54	31.72	33.12	25.52	26.67	39.42	945	gi|443701983|gb|ELU00146.1|	63.2	2e-08	hypothetical protein CAPTEDRAFT_200649 [Capitella teleta]	sp|Q55FI4|NOP58_DICDI	65.9	1e-10	Nucleolar protein 58 OS=Dictyostelium discoideum GN=nop58 PE=3 SV=1	K14822	1e-13	77.4	tgu:100219403	rRNA-processing protein CGR1
Unigene849_All	88.72	0.4	2.4	9.56	104.51	19.82	20.44	4.65	245.57	9.21	56.66	4.81	20.03	825.34	18.77	6.16	4.13	2.89	36.44	286.86	3.73	7.59	2847.41	16.34	1411	gi|126322811|ref|XP_001362703.1|	516.9	1e-144	PREDICTED: calponin-1-like [Monodelphis domestica]	sp|Q2HJ38|CNN1_BOVIN	508	1e-143	Calponin-1 OS=Bos taurus GN=CNN1 PE=2 SV=1	K06084	5e-12	73.2	xtr:100216219	F-box protein 20
Unigene850_All	88.7	0.17	13.87	1682.53	91.61	616.26	312.12	37.06	287.34	12.24	32.97	0.51	28.22	113.81	56.22	14.23	0.42	2.06	173.3	7.62	19.71	1.66	57.88	30.52	849	gi|301612298|ref|XP_002935654.1|	129.8	1e-28	PREDICTED: matrix Gla protein-like [Xenopus (Silurana) tropicalis]	sp|P08493|MGP_HUMAN	103	5e-22	Matrix Gla protein OS=Homo sapiens GN=MGP PE=1 SV=2	--	--	--	--	--
CL5986.Contig2_All	88.66	6.79	1.02	0.12	76.38	31.71	0.72	67.05	0.57	1.68	85	0.25	1.8	82.57	74.13	0.17	0.35	0.05	0.56	5.93	1.21	2.16	1.18	1.2	1408	gi|301604669|ref|XP_002931973.1|	178.7	6e-43	PREDICTED: sciellin [Xenopus (Silurana) tropicalis]	sp|O95171|SCEL_HUMAN	124	7e-28	Sciellin OS=Homo sapiens GN=SCEL PE=1 SV=2	K10955	9e-08	58.9	xtr:100493286	intestinal mucin-2
Unigene851_All	88.53	51.88	26.95	27.6	58.06	47.33	30.46	67.79	41.12	63.54	85.44	36.77	11.95	55.67	72.5	21.51	133.51	10.71	34.93	58.27	34.1	83.93	43.49	42.27	448	gi|195419564|ref|XP_002060706.1|	57.8	1e-07	GK16094 [Drosophila willistoni] >gi|194156791|gb|EDW71692.1| GK16094 [Drosophila willistoni]	sp|P05142|PRH1_MOUSE	69.7	2e-12	Proline-rich protein HaeIII subfamily 1 OS=Mus musculus GN=Prh1 PE=2 SV=2	K03626	2e-10	65.1	gga:396544	nascent polypeptide-associated complex subunit alpha
Unigene852_All	88.35	141.84	33.46	68.07	63.23	94.35	208.41	55.58	292.57	61.22	70.05	31.62	65.69	156.5	49.56	111.85	17.19	7.08	75.8	61.67	37.59	157.93	77.65	319.87	3270	gi|147899984|ref|NP_001086622.1|	621.3	1e-175	thioredoxin interacting protein [Xenopus laevis] >gi|50416467|gb|AAH77193.1| MGC78889 protein [Xenopus laevis]	sp|Q9H3M7|TXNIP_HUMAN	597	4e-170	Thioredoxin-interacting protein OS=Homo sapiens GN=TXNIP PE=1 SV=1	--	--	--	--	--
Unigene853_All	87.04	88.59	56.82	110.44	86.36	80.76	68.37	63.85	45.21	107.09	71.82	84.24	18.47	88.8	84.44	17.02	52.99	62.55	66.43	141.13	56.75	88.06	63.3	105.13	2248	gi|327283035|ref|XP_003226247.1|	693.7	0	PREDICTED: nucleobindin-1-like [Anolis carolinensis]	sp|Q02819|NUCB1_MOUSE	592	1e-168	Nucleobindin-1 OS=Mus musculus GN=Nucb1 PE=1 SV=2	K12385	4e-88	326	isc:IscW_ISCW020300	Niemann-Pick C1 protein
Unigene854_All	86.66	0	0.83	8.56	205.44	17.07	9.04	2.25	1.14	0.36	81.56	19.72	2.74	42.29	29.36	0.96	13.91	2.24	8.32	23.26	0.4	0.1	30.53	1.58	853	--	--	--	--	--	--	--	--	--	--	--	--	--
Unigene855_All	86.47	0.15	17.62	86.72	45.24	58.3	539.79	43.8	30.08	39.58	27.97	7.25	45.57	115.36	49.73	17.55	3.52	1.92	44.74	9.62	5.26	19.34	29.63	315.02	1402	--	--	--	--	--	--	--	--	--	--	--	--	--
Unigene856_All	86.39	45.91	531.81	1009.78	103.28	315.09	258.43	125.17	341.02	166.78	661.73	279.23	1888.46	107.44	107.22	3353.89	56.67	42.3	1715.81	591.04	508.42	192.06	265.25	268.67	2074	gi|17433150|sp|Q9W7M6.1|LDHA_AMBME	607.1	1e-171	RecName: Full=L-lactate dehydrogenase A chain; Short=LDH-A >gi|5199143|gb|AAD40735.1|AF070998_1 lactate dehydrogenase A [Ambystoma mexicanum]	sp|Q9W7M6|LDHA_AMBME	607	4e-173	L-lactate dehydrogenase A chain OS=Ambystoma mexicanum GN=LDHA PE=2 SV=1	K00016	2e-171	603	xla:380394	L-lactate dehydrogenase [EC:1.1.1.27]
CL7814.Contig1_All	86.3	118.76	14.49	15.35	58.09	34.03	43.98	42.02	13.22	38.56	46.14	113.64	8.63	48.42	32.06	7.3	57.99	3.23	16.75	128.8	24.48	69.25	13.19	35.72	4002	gi|28838469|gb|AAH47954.1|	701.4	0	MGC52527 protein [Xenopus laevis]	sp|Q9I8S4|DCOR2_XENLA	700	0	Ornithine decarboxylase 2 OS=Xenopus laevis GN=odc1-b PE=2 SV=1	K01581	0	700	xla:379379	ornithine decarboxylase [EC:4.1.1.17]
CL922.Contig9_All	86.06	0	0.12	0	201.3	18.01	3.03	0	0.1	0	73.27	0	2.5	0	0.1	0	0	0	0.67	0	0.11	0.32	0	0	776	--	--	--	--	--	--	--	--	--	--	--	--	--
Unigene857_All	85.95	59.69	38.82	42.01	78.76	88.19	101.67	108.09	33.52	80.79	54.3	171.68	11.23	104.14	89.15	8.66	6.24	11.21	42.63	37.58	41.07	71.34	43.29	84.86	3316	gi|116487658|gb|AAI25976.1|	1116.3	0	LOC780759 protein [Xenopus laevis]	sp|P40142|TKT_MOUSE	1053	0	Transketolase OS=Mus musculus GN=Tkt PE=1 SV=1	K00615	0	1103	xla:398860	transketolase [EC:2.2.1.1]
CL8153.Contig3_All	85.91	0.17	4.55	19.22	113.58	41.09	26.67	14.13	226.85	51.39	98.51	5.4	10.18	78.63	25.95	4.53	0.51	0.66	30.01	18.12	3.13	13.67	7.23	18.12	2389	--	--	--	--	--	--	--	--	--	--	--	--	--
Unigene858_All	85.34	74.06	38.94	44.98	79.6	54.36	56.69	62.29	42.16	71.44	82.81	48.18	29.97	79.14	76.21	22.69	59.83	27.83	39.57	67.98	36.1	127.18	38.78	59.13	3198	gi|395514767|ref|XP_003761584.1|	1277.7	0	PREDICTED: eukaryotic translation initiation factor 3 subunit B [Sarcophilus harrisii]	sp|A7MB16|EIF3B_BOVIN	1269	0	Eukaryotic translation initiation factor 3 subunit B OS=Bos taurus GN=EIF3B PE=2 SV=1	K03253	0	1274	cfa:479766	translation initiation factor 3 subunit B
CL5742.Contig2_All	85.31	60.22	50.24	40.24	95.23	91.6	400.25	46.82	19.18	1283.69	74.69	290.77	10.77	55.04	74.15	10.14	108.86	166.15	54.32	488.32	139.64	272.03	17.09	357.62	1861	gi|45361183|ref|NP_989179.1|	550.8	9e-155	uncoupling protein 2 [Xenopus (Silurana) tropicalis] >gi|38649171|gb|AAH63352.1| uncoupling protein 2 (mitochondrial, proton carrier) [Xenopus (Silurana) tropicalis] >gi|89273782|emb|CAJ81683.1| uncoupling protein 2 (mitochondrial, proton carrier) [Xenopus (Silurana) tropicalis]	sp|Q9W725|UCP2_CYPCA	521	2e-147	Mitochondrial uncoupling protein 2 OS=Cyprinus carpio GN=ucp2 PE=2 SV=1	K15103	1e-155	550	xtr:394786	solute carrier family 25 (mitochondrial uncoupling protein), member 8/9
Unigene859_All	85.31	30.13	95.22	65.77	73.21	83.68	56.95	67.75	25.64	99.71	71.37	61.47	12.47	86.25	83.56	8.51	104.43	10.76	73.66	183.55	108.71	99.23	46.02	122.63	3655	gi|126308238|ref|XP_001371465.1|	458.4	1e-126	PREDICTED: LIM and SH3 domain protein 1-like [Monodelphis domestica]	sp|O77506|LASP1_RABIT	451	7e-126	LIM and SH3 domain protein 1 OS=Oryctolagus cuniculus GN=LASP1 PE=1 SV=1	K06106	4e-14	81.6	cin:100181253	cortactin
Unigene860_All	85.11	45.31	34.04	48.95	80.52	51.84	46.15	50.42	31.98	52.27	84.19	42.96	49.28	70.21	59.68	38.15	74.41	12.39	45.55	67.83	30.45	95.89	34.64	52.66	3369	gi|62859107|ref|NP_001017046.1|	773.9	0	GTPase activating protein (SH3 domain) binding protein 1 [Xenopus (Silurana) tropicalis] >gi|89267960|emb|CAJ81998.1| Ras-GTPase-activating protein SH3-domain-binding protein (G3BP) [Xenopus (Silurana) tropicalis]	sp|Q5RB87|G3BP1_PONAB	734	0	Ras GTPase-activating protein-binding protein 1 OS=Pongo abelii GN=G3BP1 PE=2 SV=1	K05185	2e-15	86.3	rno:65191	gamma-aminobutyric acid receptor subunit epsilon
Unigene861_All	84.86	171.42	99.48	60.42	95.52	72.48	116.24	48.42	95.17	106.09	71.41	61.45	55.33	132.8	69.42	56.37	104.31	19.57	86.24	76.9	104.39	110.09	54.2	129.54	2279	gi|395544610|ref|XP_003774201.1|	976.5	0	PREDICTED: stress-induced-phosphoprotein 1 [Sarcophilus harrisii]	sp|Q3ZBZ8|STIP1_BOVIN	962	0	Stress-induced-phosphoprotein 1 OS=Bos taurus GN=STIP1 PE=2 SV=1	K09553	0	963	ssc:100623923	stress-induced-phosphoprotein 1
Unigene862_All	84.8	39.44	114.93	52.43	57.4	62.19	53.24	50.13	59.22	53.59	63.95	26.2	20.43	58.62	57.91	20.97	55.81	7.62	43.03	40.67	99.01	45.12	29.35	68.22	893	gi|149473178|ref|XP_001511415.1|	217.6	6e-55	PREDICTED: transcription elongation factor B polypeptide 2-like [Ornithorhynchus anatinus]	sp|P62870|ELOB_RAT	209	6e-54	Transcription elongation factor B polypeptide 2 OS=Rattus norvegicus GN=Tceb2 PE=1 SV=1	K03873	8e-56	217	oaa:100090222	transcription elongation factor B, polypeptide 2
Unigene863_All	84.65	0	0.25	0	61.96	16.34	0.23	23.44	0	0	88.48	0.14	2.49	0	40.05	0	0.27	0	0.07	0.07	0	0.08	0	0	1036	gi|363744067|ref|XP_001233210.2|	96.3	2e-18	PREDICTED: avidin-related protein 4/5-like [Gallus gallus]	sp|P56734|AVR4_CHICK	94	5e-19	Avidin-related protein 4/5 OS=Gallus gallus GN=AVR4 PE=1 SV=1	--	--	--	--	--
CL2443.Contig4_All	84.52	0.21	17.36	154.68	164.24	226.38	325.58	86.84	117.67	82.68	46.91	33.05	61.4	503	173.59	60.98	8.35	7.63	245.45	63.57	12.4	75.65	167.31	307.19	5075	gi|449281892|gb|EMC88851.1|	65.9	2e-08	Collagen alpha-2(VI) chain, partial [Columba livia]	sp|P15988|CO6A2_CHICK	1571	0	Collagen alpha-2(VI) chain OS=Gallus gallus GN=COL6A2 PE=2 SV=1	K06238	0	1571	gga:396292	collagen, type VI, alpha
Unigene864_All	84.33	0	16.63	5.66	59.61	141.71	3.05	645.97	4.71	2549.97	85.24	1307.26	2.09	19.33	196.12	3.02	0.62	47.67	17.36	123.94	11.83	0.63	345.97	20.91	918	gi|62860170|ref|NP_001016641.1|	257.3	7e-67	glutathione S-transferase pi 1 [Xenopus (Silurana) tropicalis] >gi|89269561|emb|CAJ83016.1| glutathione S-transferase pi [Xenopus (Silurana) tropicalis] >gi|138519736|gb|AAI35949.1| glutathione S-transferase, pi 1 [Xenopus (Silurana) tropicalis]	sp|P80031|GSTP1_PIG	253	4e-67	Glutathione S-transferase P OS=Sus scrofa GN=GSTP1 PE=1 SV=2	K00799	1e-67	257	xtr:549395	glutathione S-transferase [EC:2.5.1.18]
Unigene865_All	84.23	228.81	148.88	133.49	110.97	73.3	247.28	31.53	186.86	126.69	60.3	122	69.41	144.74	65.68	86.14	122.12	6.95	118.79	38.43	158.56	96.08	46.86	182.6	730	--	--	--	--	--	--	--	--	--	--	--	--	--
Unigene866_All	83.86	6.54	97.33	16.84	52.92	208.05	29.15	865.93	217.65	315.56	109.34	8.77	10.89	63.54	116.61	7.52	0.75	2.12	12.27	77.2	54.17	16.96	115.25	134.52	8910	gi|21070179|gb|AAM34208.1|AF503912_1	195.3	5e-47	polyprotein [Danio rerio]	sp|Q8I7P9|POL5_DROME	166	9e-40	Retrovirus-related Pol polyprotein from transposon opus OS=Drosophila melanogaster GN=pol PE=4 SV=1	K04228	3e-36	156	dre:100151502	arginine vasopressin receptor 2
CL739.Contig7_All	83.55	32.49	23.01	24.22	59.71	64.82	96.88	99.02	29.5	74.53	63.84	79.98	18.02	256.11	85.28	13.38	127.18	5.17	30.29	68.82	19.17	136.17	36.1	195.77	4823	gi|465972786|gb|EMP33152.1|	2302.7	0	Myosin-9 [Chelonia mydas]	sp|P35579|MYH9_HUMAN	2281	0	Myosin-9 OS=Homo sapiens GN=MYH9 PE=1 SV=4	K10352	0	2298	xla:398083	myosin heavy chain
CL1509.Contig2_All	83.49	59.75	55.29	116.89	72.29	107.96	162.32	155.92	123.52	90.21	53.23	124.49	23.11	280.91	84.2	23.53	124.61	14.86	92.64	144.3	50.37	188.21	115.11	378.33	4584	gi|149040761|gb|EDL94718.1|	284.6	3e-74	transgelin 2, isoform CRA_b [Rattus norvegicus]	sp|Q5XFX0|TAGL2_RAT	283	2e-75	Transgelin-2 OS=Rattus norvegicus GN=Tagln2 PE=1 SV=1	--	--	--	--	--
Unigene867_All	83.47	25.87	43.8	26.69	48.97	56.72	29.18	61.29	44.14	45.62	52.46	157.02	11.42	55.15	58.15	7.78	37.69	10.72	30.21	36.75	46.73	168.88	18.88	57.01	1346	gi|426225450|ref|XP_004006879.1|	365.2	4e-99	PREDICTED: rho GDP-dissociation inhibitor 2 isoform 2 [Ovis aries]	sp|Q9TU03|GDIR2_BOVIN	364	2e-100	Rho GDP-dissociation inhibitor 2 OS=Bos taurus GN=ARHGDIB PE=2 SV=3	K12462	8e-100	364	bta:327676	Rho GDP-dissociation inhibitor
Unigene868_All	83.21	14.25	51.07	109.65	145.26	159.44	161.22	34.22	370.64	58.75	84.16	57.7	74	222.92	95.62	69.28	62.13	3.41	137.76	87.61	128.75	107.48	210.22	170.43	2561	gi|62857367|ref|NP_001016856.1|	1226.8	0	gelsolin [Xenopus (Silurana) tropicalis] >gi|89272738|emb|CAJ82431.1| gelsolin (amyloidosis, Finnish type) [Xenopus (Silurana) tropicalis]	sp|O93510|GELS_CHICK	1181	0	Gelsolin OS=Gallus gallus GN=GSN PE=2 SV=1	K05768	0	1226	xtr:549610	gelsolin
Unigene869_All	83.15	9.53	222.12	32.27	89.46	71.57	45.86	141.4	75.04	59.69	82.1	153.93	32.67	109.45	165.37	22.7	233.1	8.7	86.19	55.16	184.11	116.78	39.84	32.99	824	gi|402853466|ref|XP_003891415.1|	228.4	3e-58	PREDICTED: stathmin-like [Papio anubis]	sp|P54227|STMN1_MOUSE	227	2e-59	Stathmin OS=Mus musculus GN=Stmn1 PE=1 SV=2	K04381	4e-59	228	mcc:719733	stathmin
Unigene870_All	83.13	78.25	93.26	69.57	94.88	82.27	93.83	59.04	73.45	120.42	60.53	43.21	48.19	92.36	84.24	37.62	22.93	26.18	59.44	94.18	94.04	90.49	51.37	89.15	965	gi|148224895|ref|NP_001080890.1|	438.3	2e-121	proteasome subunit beta type-4 [Xenopus laevis] >gi|33417170|gb|AAH56119.1| Psmb4 protein [Xenopus laevis]	sp|P28024|PSB4_XENLA	425	8e-119	Proteasome subunit beta type-4 (Fragment) OS=Xenopus laevis GN=psmb4 PE=2 SV=2	K02736	3e-122	438	xla:380584	20S proteasome subunit beta 7 [EC:3.4.25.1]
CL7142.Contig2_All	83.06	0	0	0	108.83	35.85	0	131.12	0	0.07	76.51	0.07	2.37	0	108.26	0	0	0	0	0	0	0	0.13	0	1033	--	--	--	--	--	--	--	--	--	--	--	--	--
Unigene871_All	83.04	20.87	40.26	101.28	105.81	74.58	251.77	44.69	24.23	58.24	48.15	43.78	34.22	327.36	72.05	15.91	47.85	9.29	73.48	130.75	45.85	50.64	642.16	419.16	1195	--	--	--	--	--	--	--	--	--	--	--	--	--
CL1709.Contig2_All	82.94	51.13	62.5	73.8	66.64	77.12	60.12	79.47	67.18	63.64	69.36	47.51	64.15	82.92	71.8	135.13	31.13	11.45	101.45	62.36	71.66	97.53	42.35	83.16	2413	gi|45382141|ref|NP_990768.1|	557.4	1e-156	capping protein (actin filament) muscle Z-line, beta isoform 1 [Gallus gallus] >gi|115597|sp|P14315.3|CAPZB_CHICK RecName: Full=F-actin-capping protein subunit beta isoforms 1 and 2; AltName: Full=Beta-actinin subunit II; AltName: Full=CapZ 36/32; AltName: Full=CapZ B1 and B2 >gi|30749311|pdb|1IZN|B Chain B, Crystal Structure Of Actin Filament Capping Protein Capz >gi|30749313|pdb|1IZN|D Chain D,…	sp|P14315|CAPZB_CHICK	557	4e-158	F-actin-capping protein subunit beta isoforms 1 and 2 OS=Gallus gallus GN=CAPZB PE=1 SV=3	K10365	6e-157	555	mgp:100538958	capping protein (actin filament) muscle Z-line, beta
Unigene872_All	82.87	14.86	28.28	65.98	108.28	74.12	80.11	42.7	24.8	53.28	67.46	47.31	18.84	65.54	91.11	14.47	36.87	65.32	36.11	74.42	29.73	37.24	40.65	55.03	686	--	--	--	--	--	--	--	--	--	--	--	--	--
CL9095.Contig2_All	82.86	41.08	60.49	81.94	41.81	175.84	372.16	32.4	60.2	297.96	15.87	328	18.71	118.7	51.16	5.35	7.83	6.54	70.31	100.67	42.38	527.3	25.98	455.02	4729	gi|371534587|gb|AEX32760.1|	33.9	1e-15	envelope protein syncytin-Car1 [Arctictis binturong]	sp|B6SEH9|ERVV2_HUMAN	67.4	3e-10	HERV-V_19q13.41 provirus ancestral Env polyprotein 2 OS=Homo sapiens GN=ERVV-2 PE=2 SV=1	K03626	8e-10	67.8	gga:396544	nascent polypeptide-associated complex subunit alpha
Unigene873_All	82.84	0	57.66	0.27	153.52	22.84	0	12.23	3.15	23.43	101.53	0.65	2.46	305.86	94.55	8.25	8.88	0.94	69.42	226.79	8.31	3.3	54.3	4.16	375	gi|6980088|gb|AAF34720.1|AF229168_1	205.3	7e-52	inner-ear cytokeratin [Rana catesbeiana]	sp|O93532|K2CO_CHICK	197	6e-51	Keratin, type II cytoskeletal cochleal OS=Gallus gallus PE=2 SV=1	K07605	1e-51	201	xla:495267	type II keratin, basic
Unigene875_All	82.71	37.53	55.21	38.82	95.87	84.64	40.56	123.38	30.81	50.39	79.08	105.48	19.52	69.53	142.69	14.49	201.27	10.82	17.99	88.95	34.19	140.75	35	62.63	1062	gi|390459803|ref|XP_002744826.2|	265	4e-69	PREDICTED: histone H3.3-like, partial [Callithrix jacchus]	sp|Q6P823|H33_XENTR	265	2e-70	Histone H3.3 OS=Xenopus tropicalis GN=TGas113e22.1 PE=1 SV=3	K11253	6e-70	265	gga:100859629	histone H3
Unigene874_All	82.68	0	1.01	1.07	93.67	102.65	0	26.22	0	0	75.21	5.86	0.75	0	142.86	0	0	0	0.12	0	0.82	0	0	0	1186	gi|334362313|gb|AEG78356.1|	62.4	5e-08	reverse transcriptase-like protein [Epinephelus coioides]	--	--	--	--	--	--	--	--	--
CL3544.Contig2_All	82.65	22.01	84.39	19.36	80.79	64.05	26.64	115.58	51.2	46.45	61.2	102.36	15.23	129.14	140.36	9.95	60.83	7.74	26.91	86.19	23.26	119.25	65.37	35.69	1677	gi|113931442|ref|NP_001039169.1|	145.6	7e-33	novel protein similar to prothymosin, alpha [Xenopus (Silurana) tropicalis] >gi|89266826|emb|CAJ83415.1| novel protein similar to prothymosin, alpha [Xenopus (Silurana) tropicalis] >gi|163915872|gb|AAI57757.1| novel protein similar to prothymosin, alpha [Xenopus (Silurana) tropicalis]	sp|P06454|PTMA_HUMAN	84	9e-16	Prothymosin alpha OS=Homo sapiens GN=PTMA PE=1 SV=2	K13784	3e-15	81.3	ptr:739912	prothymosin alpha
Unigene876_All	82.48	103.79	71.23	45.71	71.56	58.71	70.62	64.21	36.62	67.63	53.95	46.57	10.71	86.43	69.98	12.21	49.82	11.23	42.25	84.48	74.01	108.84	35.57	84.6	3212	gi|126334782|ref|XP_001368198.1|	1563.9	0	PREDICTED: transitional endoplasmic reticulum ATPase-like [Monodelphis domestica]	sp|Q01853|TERA_MOUSE	1559	0	Transitional endoplasmic reticulum ATPase OS=Mus musculus GN=Vcp PE=1 SV=4	K13525	0	1563	mdo:100020775	transitional endoplasmic reticulum ATPase
Unigene877_All	82.47	6.22	11.26	60.14	67.03	96.11	95.75	164.48	48.28	20.32	78.98	7.12	25.22	92.73	119.35	23.46	34.14	2.08	59.72	65.51	11.82	31.84	79.01	95.7	3985	gi|126307646|ref|XP_001367284.1|	1007.3	0	PREDICTED: prelamin-A/C isoform 1 [Monodelphis domestica]	sp|P11048|LMNA_XENLA	989	0	Lamin-A OS=Xenopus laevis GN=lmna PE=2 SV=1	K12641	0	1007	mdo:100017764	lamin A/C
Unigene878_All	82.14	35.56	54.33	84.33	95.04	84.69	111.42	53.26	51.94	97.55	69.65	81	26.43	96.43	95.68	21.72	84.38	78.99	58.49	97.89	63.34	68.56	53.72	89.68	1292	gi|327263834|ref|XP_003216722.1|	56.2	4e-06	PREDICTED: homeobox protein Hox-C4-like [Anolis carolinensis]	sp|Q8TF30|WHAMM_HUMAN	59.3	2e-08	WASP homolog-associated protein with actin, membranes and microtubules OS=Homo sapiens GN=WHAMM PE=1 SV=2	K09304	2e-09	64.7	acs:100557017	homeobox protein HoxA/B/C/D4
Unigene879_All	81.93	90.15	51.48	34.61	76.59	44.57	64.57	70.04	45.59	80.56	69.12	65.19	24.99	115.82	72.49	22.94	87.28	17.56	48.66	67.39	44.26	154.11	38.63	55.42	4153	gi|334322322|ref|XP_003340222.1|	1096.7	0	PREDICTED: LOW QUALITY PROTEIN: heterogeneous nuclear ribonucleoprotein U-like [Monodelphis domestica]	sp|Q00839|HNRPU_HUMAN	1085	0	Heterogeneous nuclear ribonucleoprotein U OS=Homo sapiens GN=HNRNPU PE=1 SV=6	K12888	0	1096	mdo:100027004	heterogeneous nuclear ribonucleoprotein U
Unigene880_All	81.92	24.64	40.72	53.6	104.41	64.49	59.11	68.01	61.54	109.33	69.15	87.41	51.03	92.06	95.02	45.77	128.39	22.47	68.16	132.45	50.73	105.39	50.41	67.04	1830	gi|45361407|ref|NP_989281.1|	795.4	0	basic leucine zipper and W2 domain-containing protein 1 [Xenopus (Silurana) tropicalis] >gi|82186243|sp|Q6P2Z0.1|BZW1_XENTR RecName: Full=Basic leucine zipper and W2 domain-containing protein 1 >gi|89273748|emb|CAJ81701.1| basic leucine zipper and W2 domains 1 [Xenopus (Silurana) tropicalis]	sp|Q6P2Z0|BZW1_XENTR	795	0	Basic leucine zipper and W2 domain-containing protein 1 OS=Xenopus tropicalis GN=bzw1 PE=2 SV=1	K03240	5e-09	63.5	xtr:100487780	translation initiation factor eIF-2B subunit epsilon
CL4699.Contig2_All	81.91	0	0.06	0.09	71.07	69.17	0.06	106.41	0	0	68.24	0.16	1.28	0.14	111.59	0.24	0.03	0.12	0.14	0.03	0.06	0	0.2	0.06	2541	--	--	--	--	--	--	--	--	--	--	--	--	--
Unigene881_All	81.51	43.4	88.02	76.25	94.61	81.16	71.87	44.21	43.62	80.14	67.09	48.16	24.15	95.84	62.15	21.16	23.86	11.76	48.71	49.04	64.31	60.98	45.55	100.76	1582	--	--	--	--	--	--	--	--	--	--	--	--	--
Unigene882_All	81.36	20.36	71.94	18.32	121.62	37.38	44.68	60.33	14.08	112.68	84.15	32.8	13.96	44.61	48.71	32.17	17.98	16.33	40.2	273.35	43.53	27.87	34.75	44.25	2534	gi|465954211|gb|EMP25762.1|	599	4e-169	4F2 cell-surface antigen heavy chain [Chelonia mydas]	sp|P08195|4F2_HUMAN	478	4e-134	4F2 cell-surface antigen heavy chain OS=Homo sapiens GN=SLC3A2 PE=1 SV=3	K06519	7e-138	492	ssc:100144589	solute carrier family 3, member 2
Unigene883_All	81.36	52.08	39.12	43.59	107.4	82.12	37.72	121.91	24.93	43.7	91.51	37.67	10.77	47.19	106.96	10.93	39.28	72.3	16.36	43.57	39.1	60.34	28.08	53.41	951	gi|297299881|ref|XP_001099076.2|	146	2e-33	PREDICTED: hypothetical protein LOC710457 [Macaca mulatta]	sp|Q5ZMM5|ZN706_CHICK	138	2e-32	Zinc finger protein 706 OS=Gallus gallus GN=ZNF706 PE=4 SV=1	--	--	--	--	--
Unigene884_All	81	80.39	2.61	3.56	50.82	51.78	20.76	94.45	4.05	5.08	64.37	1.58	2.76	15.18	77	2.5	24.69	0.07	3.09	3.41	5.66	24.07	10.09	7.81	1123	--	--	--	--	--	--	--	--	--	--	--	--	--
Unigene885_All	80.92	10.28	20.57	8.55	107.74	23.96	11.02	52.42	19.53	31.75	60.46	25.72	4.71	35.13	56.05	6.3	7.15	1.46	15.84	13.37	17.15	17.5	9.93	10.6	1822	gi|301616081|ref|XP_002937498.1|	82.8	6e-14	PREDICTED: cystatin-C-like [Xenopus (Silurana) tropicalis]	sp|O19092|CYTC_MACMU	75.9	3e-13	Cystatin-C OS=Macaca mulatta GN=CST3 PE=2 SV=1	K13899	1e-12	75.9	mcc:574313	cystatin-C
Unigene886_All	80.91	16.55	80.5	78.98	47.48	65.21	123.8	51.99	126.42	102.35	67.82	31.35	65.71	55.96	51.99	34.03	67.28	7.63	49.07	61.43	66.95	52.5	48.97	119.13	1085	--	--	--	--	--	--	--	--	--	--	--	--	--
Unigene887_All	80.82	19	76.2	46.81	76.75	42.86	218.83	49.98	187.78	225.01	50.71	62.05	160.3	51.73	53.85	41.92	42.73	7.77	47.34	23.05	83.08	34.46	80.98	122.5	1029	gi|148235923|ref|NP_001088849.1|	207.2	1e-51	mitochondrial pyruvate carrier 1 [Xenopus laevis] >gi|56541218|gb|AAH87474.1| LOC496160 protein [Xenopus laevis]	sp|Q3ZCG2|MPC1_BOVIN	194	2e-49	Mitochondrial pyruvate carrier 1 OS=Bos taurus GN=MPC1 PE=1 SV=1	--	--	--	--	--
Unigene888_All	80.77	59.23	90.14	38.38	62.58	63.05	45.91	70.23	34.04	54.84	53.47	54.6	14.61	77.53	74.22	11.75	74.52	6.56	30.15	45.86	57.5	141.99	26.26	62.12	2216	gi|62859395|ref|NP_001016035.1|	872.8	0	myelin expression factor 2 [Xenopus (Silurana) tropicalis] >gi|170285107|gb|AAI61028.1| myelin expression factor 2 [Xenopus (Silurana) tropicalis]	sp|Q9P2K5|MYEF2_HUMAN	786	0	Myelin expression factor 2 OS=Homo sapiens GN=MYEF2 PE=1 SV=3	K12887	6e-153	541	dre:555643	heterogeneous nuclear ribonucleoprotein M
Unigene889_All	80.76	0	0	0.23	108.18	63.93	0	10.62	0	0	80.54	0	1.35	0	31.45	0	0	0	0	0	0.08	0	0	0	1098	gi|167527177|ref|XP_001747921.1|	62	6e-08	hypothetical protein [Monosiga brevicollis MX1] >gi|163773670|gb|EDQ87308.1| predicted protein [Monosiga brevicollis MX1]	--	--	--	--	--	--	--	--	--
Unigene890_All	80.74	11.29	18.34	31.41	71.09	38.89	51.47	9.2	349.89	63.61	40.53	19.28	13.55	821.04	20.19	7.61	3.57	5.86	36.53	286.78	11.13	83.76	2751.96	145.17	2308	gi|431894354|gb|ELK04154.1|	347.8	1e-93	Myosin regulatory light polypeptide 9 [Pteropus alecto]	sp|Q5RBA4|MYL9_PONAB	340	8e-93	Myosin regulatory light polypeptide 9 OS=Pongo abelii GN=MYL9 PE=2 SV=3	K12755	2e-94	347	ssc:100157760	myosin regulatory light chain 9
Unigene891_All	80.68	6.56	0.49	0.19	84.46	32.94	0.86	67.61	0.55	3.51	86.35	0.04	1.78	109.64	82.05	0.55	0.44	0	1.08	6.05	1.78	2.18	1.62	1.03	1707	gi|148236089|ref|NP_001085823.1|	55.8	8e-06	sciellin [Xenopus laevis] >gi|49118394|gb|AAH73393.1| MGC80840 protein [Xenopus laevis]	sp|Q9EQG3|SCEL_MOUSE	213	1e-54	Sciellin OS=Mus musculus GN=Scel PE=1 SV=2	K06084	6e-12	73.2	dre:553341	F-box protein 20
Unigene892_All	80.35	93.29	104.15	68.1	72.15	65.62	90.01	41.82	52.29	67.45	70.98	64.36	61.21	91.02	57.83	52.16	144.68	17.29	71.87	59.53	70.87	74.38	43.65	103.71	948	gi|395537127|ref|XP_003770556.1|	459.9	8e-128	PREDICTED: casein kinase II subunit beta-like, partial [Sarcophilus harrisii]	sp|P67874|CSK2B_RAT	457	1e-128	Casein kinase II subunit beta OS=Rattus norvegicus GN=Csnk2b PE=1 SV=1	K03115	1e-128	459	cfa:474844	casein kinase II subunit beta
Unigene893_All	80.22	21.23	340.28	738.97	59.95	267.37	128.43	76.61	197.88	162.1	457.42	54.96	933.36	71.19	74.6	1316.71	60.41	13.6	749.19	124.68	347.88	58.19	105.07	127.68	885	--	--	--	--	--	--	--	--	--	--	--	--	--
CL2486.Contig2_All	80.02	37.93	17.63	23.61	74.88	30.65	57.98	44.95	25.26	52.52	63.58	35.58	20.74	65.84	61.34	17.48	62.71	12.92	27.64	58.96	14.94	55.52	24.24	38.72	1531	gi|57530074|ref|NP_001006452.1|	353.6	1e-95	60S ribosomal protein L7-like 1 [Gallus gallus]	sp|Q6DKI1|RL7L_HUMAN	306	6e-83	60S ribosomal protein L7-like 1 OS=Homo sapiens GN=RPL7L1 PE=1 SV=1	K02937	2e-71	270	xtr:448528	large subunit ribosomal protein L7e
Unigene894_All	80.01	66.04	81.65	51.72	69.76	65.62	77.11	64.8	36.89	84.3	57.97	54.96	18.8	101.28	67.54	15.69	51.12	10.13	36.92	79.11	55.59	135.18	34.1	74.27	2312	gi|62859443|ref|NP_001016998.1|	372.1	7e-101	U2 small nuclear RNA auxiliary factor 2 isoform 1 [Xenopus (Silurana) tropicalis] >gi|89269799|emb|CAJ83531.1| U2 (RNU2) small nuclear RNA auxiliary factor 2 [Xenopus (Silurana) tropicalis] >gi|115292148|gb|AAI22001.1| U2 small nuclear RNA auxiliary factor 2 [Xenopus (Silurana) tropicalis]	sp|P26369|U2AF2_MOUSE	365	3e-100	Splicing factor U2AF 65 kDa subunit OS=Mus musculus GN=U2af2 PE=1 SV=3	K12837	9e-102	372	xtr:549752	splicing factor U2AF 65 kDa subunit
Unigene895_All	79.83	0.2	0.25	0.16	75.93	71.38	0.12	116.26	0.13	0.86	66.95	0.52	1.46	0.18	132.95	0.12	16.35	0.07	0.25	0.34	0.33	0.22	0.2	0.26	7037	gi|327262359|ref|XP_003215992.1|	892.9	0	PREDICTED: tight junction-associated protein 1-like [Anolis carolinensis]	sp|Q5JTD0|TJAP1_HUMAN	567	1e-160	Tight junction-associated protein 1 OS=Homo sapiens GN=TJAP1 PE=1 SV=1	K06105	0	896	gga:421455	tight junction protein 4 (peripheral)
Unigene896_All	79.77	2.82	31.71	11.7	70.68	44.45	11.06	53.11	9.81	15.36	59.99	18.72	5.49	11.77	49.55	5.01	42.88	3.45	16.82	11.47	36.34	8.77	6.87	13.88	2197	gi|453056283|gb|AGG20200.1|	287.7	1e-75	thioredoxin-like protein TLP19 [Ambystoma mexicanum]	sp|O95881|TXD12_HUMAN	263	1e-69	Thioredoxin domain-containing protein 12 OS=Homo sapiens GN=TXNDC12 PE=1 SV=1	K05360	4e-75	283	gga:772208	protein-disulfide reductase (glutathione) [EC:1.8.4.2]
Unigene897_All	79.57	2.09	20.98	53.77	72.48	55.91	93.11	50.33	46.83	50.05	59.52	38.62	21.65	95.51	89.97	17.1	83.88	4.4	31.33	95.72	15.2	33.53	39.42	99.42	999	--	--	--	--	--	--	--	--	--	--	--	--	--
Unigene898_All	79.5	82.08	61.54	47.58	64.97	60.49	78.89	50.97	39.89	85.08	77.08	50.07	34.38	73.28	52.97	31.02	90.36	11.96	51.86	110.43	60.62	98.75	46.09	115.14	2466	gi|71897329|ref|NP_001026544.1|	960.3	0	ubiquilin-4 [Gallus gallus]	sp|Q9NRR5|UBQL4_HUMAN	915	0	Ubiquilin-4 OS=Homo sapiens GN=UBQLN4 PE=1 SV=2	K04523	0	960	gga:426353	ubiquilin
Unigene899_All	79.32	42.44	79.04	80.8	102.45	72.01	122	75.28	242.57	83.8	72.74	56.75	210.36	86.89	80.01	73.63	58.08	18.16	49.88	120.52	80.02	60.28	93.09	95.44	837	gi|148236009|ref|NP_001087270.1|	188	4e-46	MGC85256 protein [Xenopus laevis] >gi|51873776|gb|AAH78487.1| MGC85256 protein [Xenopus laevis]	sp|P00129|QCR7_BOVIN	179	5e-45	Cytochrome b-c1 complex subunit 7 OS=Bos taurus GN=UQCRB PE=1 SV=3	K00417	6e-47	187	xla:447091	ubiquinol-cytochrome c reductase subunit 7
Unigene900_All	78.98	161.88	20.18	9.91	82.98	41.81	121.07	67.05	13.86	178.76	64.68	43.59	9.08	73.06	96.13	8.08	87.57	12.1	14.9	369.8	19.98	82.58	36.79	81.56	835	gi|113931528|ref|NP_001039212.1|	228.4	3e-58	microsomal glutathione S-transferase 3-like [Xenopus (Silurana) tropicalis] >gi|89268891|emb|CAJ82262.1| microsomal glutathione S-transferase 3-like [Xenopus (Silurana) tropicalis] >gi|189442701|gb|AAI67568.1| LOC734071 protein [Xenopus (Silurana) tropicalis]	sp|Q9CPU4|MGST3_MOUSE	132	1e-30	Microsomal glutathione S-transferase 3 OS=Mus musculus GN=Mgst3 PE=1 SV=1	K00799	4e-59	228	xtr:734071	glutathione S-transferase [EC:2.5.1.18]
Unigene82_All	78.97	0.23	0.14	0.13	62.31	42.52	0.35	36.67	0.35	0.24	35.66	0.4	1.85	0.42	28.94	0.16	0	0.09	0.64	0.09	0	0.39	0.22	0.1	2407	gi|301616278|ref|XP_002937583.1|	111.3	2e-22	PREDICTED: uncharacterized protein ENSP00000244321-like [Xenopus (Silurana) tropicalis]	sp|Q9CQD7|PINLY_MOUSE	74.7	9e-13	phospholipase A2 inhibitor and Ly6/PLAUR domain-containing protein OS=Mus musculus GN=Pinlyp PE=2 SV=1	--	--	--	--	--
Unigene902_All	78.8	119.64	19.51	43.73	63.41	48.56	119.31	50.44	124.81	112.35	72.88	161.76	56.63	96.69	77.16	59.8	82.56	11.71	43.52	136.41	26.26	88.09	70.94	136.44	2273	gi|52345722|ref|NP_001004907.1|	875.2	0	mitochondrial aldehyde dehydrogenase 2 [Xenopus (Silurana) tropicalis] >gi|49522568|gb|AAH75335.1| aldehyde dehydrogenase 2 family (mitochondrial) [Xenopus (Silurana) tropicalis]	sp|P05091|ALDH2_HUMAN	853	0	Aldehyde dehydrogenase, mitochondrial OS=Homo sapiens GN=ALDH2 PE=1 SV=2	K00128	0	875	xtr:448267	aldehyde dehydrogenase (NAD+) [EC:1.2.1.3]
Unigene901_All	78.75	67.06	63.91	37.4	67.76	56.31	119.44	45.52	57.25	99.6	64.7	59.13	24.71	90.13	69.11	23.97	429.73	20.92	42.83	84.73	42.62	94.06	52.06	96.47	314	gi|407264589|ref|XP_003945731.1|	60.8	2e-08	PREDICTED: zinc finger protein 845 isoform 4 [Mus musculus]	sp|Q5R9S5|ZN182_PONAB	139	1e-33	Zinc finger protein 182 OS=Pongo abelii GN=ZNF182 PE=2 SV=1	K09228	1e-35	147	mmu:666532	KRAB domain-containing zinc finger protein
CL7008.Contig1_All	78.44	123.09	25.48	44.84	48.8	36.5	31.51	27.31	9.08	11.87	61.72	11.2	12.56	60.13	32.13	17.08	1.85	0.71	38.87	13.97	17.29	41.22	11.81	18.3	2843	gi|327262286|ref|XP_003215956.1|	620.9	1e-175	PREDICTED: equilibrative nucleoside transporter 1-like [Anolis carolinensis]	sp|Q99808|S29A1_HUMAN	553	1e-156	Equilibrative nucleoside transporter 1 OS=Homo sapiens GN=SLC29A1 PE=1 SV=3	K15014	1e-176	620	acs:100552110	solute carrier family 29 (equilibrative nucleoside transporter), member 1/2/3
Unigene903_All	78.33	0	0.27	0.04	52.05	38.8	0.06	126.42	0.02	3.79	78.71	1.68	0.74	3.65	84.95	0.14	1.53	0.72	0.5	16.93	0.22	0.04	2.63	0.06	3863	gi|327260159|ref|XP_003214903.1|	1067	0	PREDICTED: LOW QUALITY PROTEIN: plakophilin-3-like [Anolis carolinensis]	sp|Q9QY23|PKP3_MOUSE	990	0	Plakophilin-3 OS=Mus musculus GN=Pkp3 PE=1 SV=2	K12642	1e-90	336	xtr:100124891	plakophilin 2
Unigene904_All	78.23	27.03	50.87	68.26	78.93	69.74	101.22	41.94	38.74	46.96	60.96	35.17	29.32	58.35	71.25	17.47	69.68	13.17	37.26	68.69	38.21	52.2	33.67	71.5	594	gi|327267121|ref|XP_003218351.1|	73.9	5e-12	PREDICTED: coatomer subunit beta&apos;-like [Anolis carolinensis]	sp|Q4R4I8|COPB2_MACFA	65.9	6e-11	Coatomer subunit beta' OS=Macaca fascicularis GN=COPB2 PE=2 SV=1	--	--	--	--	--
Unigene905_All	78.19	27.76	58.76	37.18	84.94	42.93	101.92	27.8	44.43	55.31	39.64	40.81	29.69	52.37	42.61	14.15	65.9	16.6	25.61	40.19	61.46	43.37	29.46	78.89	626	gi|449267130|gb|EMC78096.1|	112.5	1e-23	Copper transport protein ATOX1, partial [Columba livia]	sp|Q9XT28|ATOX1_SHEEP	106	4e-23	Copper transport protein ATOX1 OS=Ovis aries GN=ATOX1 PE=3 SV=1	K07213	8e-24	110	acs:100561384	copper chaperone
Unigene906_All	78.07	28.19	106.71	83.78	100.09	67.77	55.5	75.79	79.68	87.97	60.02	117.71	19.96	140.48	109.23	21.3	140.46	66.12	53.11	117.43	68.74	131.03	45.7	66.46	3265	gi|113931560|ref|NP_001039228.1|	1401	0	heat shock protein 90kDa beta (Grp94), member 1 precursor [Xenopus (Silurana) tropicalis] >gi|89272475|emb|CAJ82870.1| tumor rejection antigen (gp96) 1 [Xenopus (Silurana) tropicalis] >gi|111305509|gb|AAI21251.1| heat shock protein 90kDa beta (Grp94), member 1 [Xenopus (Silurana) tropicalis]	sp|P08110|ENPL_CHICK	1392	0	Endoplasmin OS=Gallus gallus GN=HSP90B1 PE=1 SV=1	K09487	0	1400	xtr:734089	heat shock protein 90kDa beta
CL1675.Contig4_All	77.92	37.63	276.84	53.23	70.65	65.16	41.31	77.51	179.11	73.87	65.26	38.14	44.47	122.44	68.75	38.98	148.88	9.44	61.24	39.95	159.83	83.45	58.06	54.3	1397	gi|148235865|ref|NP_001079794.1|	243.4	2e-62	cold-inducible RNA-binding protein B [Xenopus laevis] >gi|82247034|sp|Q9DED4.1|CIRBB_XENLA RecName: Full=Cold-inducible RNA-binding protein B; AltName: Full=Cold-inducible RNA-binding protein 2; Short=xCIRP2; AltName: Full=Glycine-rich RNA-binding protein CIRP-B >gi|11761319|dbj|BAB19129.1| cold-inducible RNA binding protein 2 [Xenopus laevis] >gi|32450232|gb|AAH54250.1| Xcirp2 protein [Xenopus l…	sp|Q9DED4|CIRBB_XENLA	243	7e-64	Cold-inducible RNA-binding protein B OS=Xenopus laevis GN=cirbp-b PE=1 SV=1	K13195	3e-63	243	xla:379484	cold-inducible RNA-binding protein
Unigene907_All	77.71	36.24	66.37	19.93	58.43	56.94	34.26	73.67	29.75	59.2	65.03	37.16	11.28	55.1	82.66	9.62	81.92	5.25	42.94	74.94	64.34	55.9	26.72	52.35	1632	gi|327265103|ref|XP_003217348.1|	347.8	9e-94	PREDICTED: rho GDP-dissociation inhibitor 1-like [Anolis carolinensis]	sp|Q5XI73|GDIR1_RAT	344	3e-94	Rho GDP-dissociation inhibitor 1 OS=Rattus norvegicus GN=Arhgdia PE=1 SV=1	K12462	1e-94	347	acs:100565163	Rho GDP-dissociation inhibitor
Unigene908_All	77.65	227.28	21.73	24.31	75.65	32.45	87.29	42.01	42.87	72.14	53.84	55.02	25.72	71.57	56.44	23.38	79.47	14.97	38.03	209.16	34.62	102.09	28.01	40.63	1321	gi|126277477|ref|XP_001369533.1|	368.6	4e-100	PREDICTED: proteasome activator complex subunit 1-like [Monodelphis domestica]	sp|P97371|PSME1_MOUSE	350	4e-96	Proteasome activator complex subunit 1 OS=Mus musculus GN=Psme1 PE=2 SV=2	K06696	5e-101	368	mdo:100025042	proteasome activator subunit 1 (PA28 alpha)
Unigene909_All	77.44	0	0.03	0	78.38	57.34	0.03	46.74	0	0	44.47	0.07	1.82	0	94.94	0	0	0	0.05	0	0	0	0.05	0.14	2857	gi|149045699|gb|EDL98699.1|	65.9	1e-08	chemokine (C-C motif) ligand 27 (predicted), isoform CRA_c [Rattus norvegicus]	sp|Q9JIL2|CCL28_MOUSE	64.3	1e-09	C-C motif chemokine 28 OS=Mus musculus GN=Ccl28 PE=1 SV=1	K05513	2e-09	65.5	rno:362505	C-C motif chemokine 27/28
Unigene910_All	77.44	70.5	80.66	73.51	98.91	87.8	61.04	70.4	56.92	60.54	53.66	51.69	50.58	78.57	85.04	38.67	122.22	22.43	36.8	66.9	68.49	104.06	35.05	97.3	1086	gi|431896888|gb|ELK06152.1|	303.5	1e-80	Transcription factor BTF3 like protein 4 [Pteropus alecto]	sp|Q5RC59|BT3L4_PONAB	303	4e-82	Transcription factor BTF3 homolog 4 OS=Pongo abelii GN=BTF3L4 PE=2 SV=1	K01527	2e-81	303	cfa:100687058	nascent polypeptide-associated complex subunit beta
Unigene911_All	77.09	66.08	7.94	35.87	65.76	42.83	51.75	32.2	24.36	67.71	72.48	56.04	43.34	50.6	43.02	36.42	39.86	6.77	34.97	159.25	8.88	54.09	33.02	49.3	1719	gi|52345486|ref|NP_001004791.1|	402.5	3e-110	adenylate kinase 2, mitochondrial [Xenopus (Silurana) tropicalis] >gi|49522057|gb|AAH74526.1| adenylate kinase 2 [Xenopus (Silurana) tropicalis]	sp|Q28F55|KAD2_XENTR	400	5e-111	Adenylate kinase 2, mitochondrial OS=Xenopus tropicalis GN=ak2 PE=2 SV=1	K00939	4e-111	402	xtr:448011	adenylate kinase [EC:2.7.4.3]
Unigene912_All	76.78	17.79	14.59	6.41	63.35	32.23	11.78	49.2	7.38	119.61	46.49	28.13	5.2	10.63	48.22	5.12	99.46	1.21	11.99	17.72	25.4	9.64	5.56	10.17	1582	gi|126335245|ref|XP_001369286.1|	427.9	7e-118	PREDICTED: nmrA-like family domain-containing protein 1-like [Monodelphis domestica]	sp|Q0VCN1|NMRL1_BOVIN	402	1e-111	NmrA-like family domain-containing protein 1 OS=Bos taurus GN=NMRAL1 PE=2 SV=1	--	--	--	--	--
Unigene913_All	76.7	57.1	37.69	54.69	86.7	62	65.15	46.41	46.34	76.19	58.46	88.13	15.37	83.89	67.94	16.35	57.67	22.59	43.13	108.69	36.51	102.97	52.84	69.86	2556	gi|465980521|gb|EMP35625.1|	1026.9	0	Dolichyl-diphosphooligosaccharide--protein glycosyltransferase subunit 1 [Chelonia mydas]	sp|Q4R4T0|RPN1_MACFA	979	0	Dolichyl-diphosphooligosaccharide--protein glycosyltransferase subunit 1 OS=Macaca fascicularis GN=RPN1 PE=2 SV=1	K12666	0	1013	gga:416017	oligosaccharyltransferase complex subunit alpha (ribophorin I)
Unigene914_All	76.22	113.76	168.03	62.72	87.96	82.47	66.83	78.07	83.4	123.28	67.35	70.86	40.85	112.67	97.61	44.81	93.88	19.9	104.27	116.16	293.9	122.32	49.31	112.23	1622	gi|56090475|ref|NP_001007609.1|	338.2	7e-91	S-phase kinase-associated protein 1 [Rattus norvegicus] >gi|158854016|ref|NP_035673.3| S-phase kinase-associated protein 1 [Mus musculus] >gi|213512347|ref|NP_001134437.1| S-phase kinase-associated protein 1 [Salmo salar] >gi|54036436|sp|Q6PEC4.3|SKP1_RAT RecName: Full=S-phase kinase-associated protein 1; AltName: Full=Cyclin-A/CDK2-associated protein p19; AltName: Full=S-phase kinase-associated …	sp|Q6PEC4|SKP1_RAT	338	3e-92	S-phase kinase-associated protein 1 OS=Rattus norvegicus GN=Skp1 PE=2 SV=3	K03094	1e-91	338	rno:287280	S-phase kinase-associated protein 1
Unigene915_All	75.97	82.82	34.56	39.29	73.43	40.9	112.07	31.71	43.42	57.05	58.94	48.85	54.01	86.51	52.64	36.86	13.86	20.2	40.25	46.84	34.3	83.57	33.08	60.15	1716	gi|345322865|ref|XP_001510773.2|	484.2	9e-135	PREDICTED: aminoacyl tRNA synthase complex-interacting multifunctional protein 1-like [Ornithorhynchus anatinus]	sp|O54873|AIMP1_CRIGR	469	1e-131	Aminoacyl tRNA synthase complex-interacting multifunctional protein 1 OS=Cricetulus griseus GN=AIMP1 PE=2 SV=1	K15437	4e-134	479	oaa:100079224	aminoacyl tRNA synthase complex-interacting multifunctional protein 1
Unigene916_All	75.57	72.78	11.09	17.48	60.9	40.4	22.49	43.98	10.13	36.45	49.67	49.69	12.67	30.92	57.54	10.29	1.58	1.94	20.55	79.39	11.78	90.72	26.67	30.25	4422	gi|466004933|gb|EMP42551.1|	141.7	3e-31	C-type lectin domain family 2 member D [Chelonia mydas]	sp|Q9UHP7|CLC2D_HUMAN	129	4e-29	C-type lectin domain family 2 member D OS=Homo sapiens GN=CLEC2D PE=1 SV=1	K06502	3e-27	125	mcc:717288	CD69 antigen
CL7058.Contig2_All	75.47	30.24	25.96	24.29	67.11	41.77	95.69	60.54	26.6	43.68	61.09	37.12	19.55	72.83	77.19	15.7	137.56	15.41	22.39	76.78	23.74	76.06	36.74	51.26	2511	gi|308275363|ref|NP_001184132.1|	872.8	0	NOP56 ribonucleoprotein homolog [Xenopus (Silurana) tropicalis]	sp|Q5RA29|NOP56_PONAB	774	0	Nucleolar protein 56 OS=Pongo abelii GN=NOP56 PE=2 SV=1	K14564	0	872	xtr:733535	nucleolar protein 56
Unigene917_All	75.44	109.86	53.41	56.92	102.89	64.39	81.89	54.78	51.5	82.49	67.09	53.96	45.93	93.34	86.57	44.33	71.81	31.06	48.45	69.45	59.7	114.74	40.41	77.11	1649	gi|187609622|sp|Q5ZLX2.2|IF2A_CHICK	594	8e-168	RecName: Full=Eukaryotic translation initiation factor 2 subunit 1; AltName: Full=Eukaryotic translation initiation factor 2 subunit alpha; Short=eIF-2-alpha; Short=eIF-2A; Short=eIF-2alpha	sp|Q5ZLX2|IF2A_CHICK	593	3e-169	Eukaryotic translation initiation factor 2 subunit 1 OS=Gallus gallus GN=EIF2S1 PE=2 SV=2	K03237	1e-168	593	mgp:100550440	translation initiation factor 2 subunit 1
CL2043.Contig1_All	75.42	59.74	51.82	21.43	53.58	57.47	38.48	75.54	31.94	60.9	59.18	62	9.59	83.24	56.6	12.02	166.27	9.19	34.88	68.72	46.85	154.62	32.64	53.73	2560	gi|148681433|gb|EDL13380.1|	294.3	2e-77	SPEN homolog, transcriptional regulator (Drosophila), isoform CRA_b [Mus musculus]	sp|Q62504|MINT_MOUSE	289	2e-77	Msx2-interacting protein OS=Mus musculus GN=Spen PE=1 SV=2	K13190	8e-22	106	nve:NEMVE_v1g237983	RNA-binding protein 15
CL1014.Contig2_All	75.34	91.8	32.24	36.05	62.96	36.06	54.54	35.89	36.08	48.77	51	39.6	29.73	67.85	52.45	26.2	42.05	17.52	39.03	61.39	29.5	57.78	29.01	38.22	1524	gi|301620004|ref|XP_002939371.1|	614	6e-174	PREDICTED: acidic fibroblast growth factor intracellular-binding protein-like [Xenopus (Silurana) tropicalis]	sp|Q9JI19|FIBP_MOUSE	607	3e-173	Acidic fibroblast growth factor intracellular-binding protein OS=Mus musculus GN=Fibp PE=2 SV=1	--	--	--	--	--
Unigene918_All	75.27	33.59	38.84	22.34	71.53	31.48	39.51	44.17	24.87	42.28	58.59	25.45	41.7	41.08	58.69	21.67	44.3	22.05	14.4	45.65	47.89	27.76	36.59	28.54	687	gi|166796021|ref|NP_001107674.1|	127.9	4e-28	UPF0466 protein C22orf32 homolog, mitochondrial precursor [Xenopus (Silurana) tropicalis] >gi|123892718|sp|Q28ED6.1|CV032_XENTR RecName: Full=UPF0466 protein C22orf32 homolog, mitochondrial; Flags: Precursor >gi|89271307|emb|CAJ83012.1| novel protein [Xenopus (Silurana) tropicalis] >gi|159155327|gb|AAI54888.1| LOC496604 protein [Xenopus (Silurana) tropicalis]	sp|Q28ED6|CV032_XENTR	127	2e-29	UPF0466 protein C22orf32 homolog, mitochondrial OS=Xenopus tropicalis GN=TNeu133h13.1 PE=3 SV=1	K05747	5e-07	46.2	mmu:22376	Wiskott-Aldrich syndrome protein
CL6976.Contig2_All	75.19	5.46	21.44	50.15	83.81	57.67	40.06	92.38	23.7	41.83	49.5	29.95	12.1	109.91	83.28	7.48	19.02	9.18	57.75	31.58	71.71	73.52	23.19	70.49	1537	gi|148229856|ref|NP_001085461.1|	374	1e-101	CD9 protein [Xenopus laevis] >gi|49119112|gb|AAH72800.1| MGC80123 protein [Xenopus laevis]	sp|P30932|CD9_BOVIN	363	4e-100	CD9 antigen OS=Bos taurus GN=CD9 PE=2 SV=2	K06460	1e-102	374	xla:443887	CD9 antigen
Unigene919_All	75.16	281.6	136.86	112.97	115.45	72.49	95.55	39.51	231.73	129.89	72.62	157.94	79.47	166.19	68.33	118.23	165.7	6.8	152.63	60.51	188.63	137.33	58.26	207.05	1632	gi|50754762|ref|XP_414493.1|	495	5e-138	PREDICTED: cyclin-G1 isoform 2 [Gallus gallus] >gi|363738917|ref|XP_003642095.1| PREDICTED: cyclin-G1 isoform 1 [Gallus gallus]	sp|Q5E9I1|CCNG1_BOVIN	486	6e-137	Cyclin-G1 OS=Bos taurus GN=CCNG1 PE=2 SV=1	K10145	6e-139	494	gga:416161	cyclin G1
CL8168.Contig2_All	75.11	0	0.57	0	64.89	16.67	0	76.77	0.09	74.77	68.16	0.03	1.07	0.09	59.32	0	0	0	0.03	0	0.8	0	0.05	0	2442	gi|148233491|ref|NP_001088553.1|	756.1	0	ammonium transporter Rh type C [Xenopus laevis] >gi|82180058|sp|Q5U4V1.1|RHCG_XENLA RecName: Full=Ammonium transporter Rh type C; AltName: Full=Rhesus blood group family type C glycoprotein; Short=Rh family type C glycoprotein; Short=Rh type C glycoprotein >gi|54648456|gb|AAH84943.1| LOC495427 protein [Xenopus laevis]	sp|Q5U4V1|RHCG_XENLA	756	0	Ammonium transporter Rh type C OS=Xenopus laevis GN=rhcg PE=2 SV=1	K06580	0	756	xla:495427	ammonium transporter Rh
Unigene920_All	75.09	81.34	74.25	59.39	95.84	74.37	96.44	67.25	76.96	88	74.54	68	61.01	115.26	88.05	57.63	50.18	34.05	77.54	66.01	70.4	160.6	49.19	94.47	2492	gi|224047447|ref|XP_002199284.1|	949.1	0	PREDICTED: T-complex protein 1 subunit delta [Taeniopygia guttata]	sp|P50991|TCPD_HUMAN	946	0	T-complex protein 1 subunit delta OS=Homo sapiens GN=CCT4 PE=1 SV=4	K09496	0	949	tgu:100225853	T-complex protein 1 subunit delta
Unigene921_All	75.05	66.54	41.58	34.93	67.76	52.7	33.19	58.53	35.69	53.66	76.98	46.86	27.99	72.14	63.07	34.21	65.34	10.53	46	73.6	37.56	107.24	37.16	66.84	2451	gi|52346034|ref|NP_001005064.1|	730.3	0	eukaryotic translation initiation factor 4B [Xenopus (Silurana) tropicalis] >gi|49900205|gb|AAH76959.1| MGC89384 protein [Xenopus (Silurana) tropicalis]	sp|P23588|IF4B_HUMAN	671	0	Eukaryotic translation initiation factor 4B OS=Homo sapiens GN=EIF4B PE=1 SV=2	K03258	0	730	xtr:448618	translation initiation factor 4B
Unigene922_All	75.03	51.61	95.86	46.01	84.88	73.91	62.88	42.44	43.56	58.13	47.06	60.35	16.53	96.6	61.94	11.64	70.19	8.72	32.09	129.51	68.64	96.69	42.14	97.56	1227	gi|388454846|ref|NP_001253145.1|	329.3	2e-88	sorcin [Macaca mulatta]	sp|Q5R4U9|SORCN_PONAB	327	4e-89	Sorcin OS=Pongo abelii GN=SRI PE=2 SV=1	K08585	4e-28	126	tad:TRIADDRAFT_63582	calpain, invertebrate [EC:3.4.22.-]
CL6308.Contig2_All	74.33	12.72	39.46	18.69	65.56	52.97	19.68	98.82	17.12	18.58	60.32	17.29	11.2	26.89	77.64	8.6	50.31	2.97	21.41	36.31	33.02	27.4	21.27	21.58	3007	gi|35210504|dbj|BAC87882.1|	659.1	0	casein kinase I alpha [Carassius auratus]	sp|P67829|KC1A_SHEEP	657	0	Casein kinase I isoform alpha OS=Ovis aries GN=CSNK1A1 PE=3 SV=1	K08957	0	657	xtr:407897	casein kinase 1, alpha [EC:2.7.11.1]
Unigene923_All	74.33	2.86	12.67	6.25	54.97	31.93	91.78	26.09	7.88	15.33	75.21	30.66	4.05	13.75	42.74	3.3	20.58	6.01	4.79	15.09	10.77	2.3	4.96	142.87	1983	gi|345305826|ref|XP_003428384.1|	344.7	1e-92	PREDICTED: LOW QUALITY PROTEIN: UPF0765 protein C10orf58 homolog [Ornithorhynchus anatinus]	sp|Q5ZI34|F213A_CHICK	334	5e-91	Redox-regulatory protein FAM213A OS=Gallus gallus GN=FAM213A PE=2 SV=2	K15717	9e-15	82.8	ecb:100054405	prostamide/prostaglandin F2alpha synthase [EC:1.11.1.20]
Unigene924_All	74.09	24.91	72.72	76.07	69.75	74.97	111.55	43.09	68.38	67.24	48.26	32.1	70.96	59.75	48.75	53.63	37.77	19.13	37.28	59.9	79.43	48.76	45.1	144.17	694	gi|213514768|ref|NP_001134452.1|	94.7	3e-18	CI123 protein [Salmo salar] >gi|209733422|gb|ACI67580.1| C9orf123 homolog [Salmo salar]	sp|Q9CQ00|CI123_MOUSE	71.6	1e-12	Transmembrane protein C9orf123 homolog OS=Mus musculus PE=2 SV=1	--	--	--	--	--
Unigene926_All	73.59	17.35	45.07	36.35	69.16	63.78	106.36	60.51	43.03	89.17	65.39	23.91	13.58	79.2	70.71	7.09	29.54	9.95	34.88	57.88	59.85	28.32	44.66	96.95	1142	--	--	--	--	--	--	--	--	--	--	--	--	--
Unigene927_All	73.58	19.17	34.12	56.42	78.94	50.1	173.7	54.2	110.22	72.18	55.46	62.01	37.76	142.73	84.52	14.08	76.47	3.48	73.2	66.57	49.49	72.37	51.35	101.08	570	--	--	--	--	--	--	--	--	--	--	--	--	--
CL8586.Contig2_All	73.4	36.29	87.05	41.87	60.3	69.74	76.09	75.52	67.91	109.14	72.43	39.43	21.36	95.28	77.32	18.48	70.13	11.36	56.82	106.27	71.08	52.83	56.51	99.47	821	gi|73586576|gb|AAI02339.1|	199.9	1e-49	FKBP1A protein [Bos taurus]	sp|P18203|FKB1A_BOVIN	195	1e-49	Peptidyl-prolyl cis-trans isomerase FKBP1A OS=Bos taurus GN=FKBP1A PE=1 SV=2	K09568	2e-50	199	ptr:749347	FK506-binding protein 1 [EC:5.2.1.8]
Unigene928_All	73.29	53.03	38.95	37.53	82.29	61.95	108.1	58.36	47.7	68.7	53.38	56.79	14.57	84.33	62.16	17.7	70.27	15.81	37.91	138.2	34.28	50.2	35.88	169.42	2527	gi|62857977|ref|NP_001016569.1|	388.7	8e-106	ras homolog family member C [Xenopus (Silurana) tropicalis] >gi|147902884|ref|NP_001079639.1| ras homolog family member C [Xenopus laevis] >gi|28302169|gb|AAH46656.1| MGC52893 protein [Xenopus laevis] >gi|84105510|gb|AAI11508.1| MGC52893 protein [Xenopus laevis] >gi|89272122|emb|CAJ82188.1| Novel Rho protein [Xenopus (Silurana) tropicalis]	sp|Q9PSX7|RHOC_CHICK	379	2e-104	Rho-related GTP-binding protein RhoC OS=Gallus gallus GN=RHOC PE=1 SV=1	K04513	1e-106	388	xtr:549323	Ras homolog gene family, member A
Unigene929_All	73.2	64.84	110.26	49.33	69.3	83.68	33.33	88.42	49.99	33.44	66.82	74.62	20.71	78.32	94.7	16.32	318.04	14.72	37.81	42.33	87.38	129.89	32.09	68.89	1607	gi|167860105|ref|NP_001006564.2|	391.3	7e-107	acidic leucine-rich nuclear phosphoprotein 32 family member E [Gallus gallus] >gi|82231239|sp|Q5F4A3.1|AN32E_CHICK RecName: Full=Acidic leucine-rich nuclear phosphoprotein 32 family member E	sp|Q5F4A3|AN32E_CHICK	391	3e-108	Acidic leucine-rich nuclear phosphoprotein 32 family member E OS=Gallus gallus GN=ANP32E PE=2 SV=1	K14837	4e-14	80.5	ame:411091	nucleolar protein 12
CL5829.Contig2_All	73.19	0.14	2.34	0.98	74.96	20.81	0	42.93	0	1.16	56.08	0	3.51	0	30.23	0	0.4	0	0	0	0.97	0	0	2.89	562	gi|390470935|ref|XP_003734387.1|	125.9	9e-28	PREDICTED: keratin-associated protein 10-4-like [Callithrix jacchus]	sp|Q64507|KRA51_MOUSE	172	3e-43	Keratin-associated protein 5-1 OS=Mus musculus GN=Krtap5-1 PE=2 SV=1	K14972	3e-40	164	aga:AgaP_AGAP004734	PAX-interacting protein 1
Unigene930_All	73.16	66.84	3.26	2.64	52.69	36.56	10.2	93.89	3.1	2.78	75.1	1.92	2.76	15.36	85.7	2.24	27.76	0.16	3.91	3.21	3.2	24.61	6.15	7.76	1911	gi|113931564|ref|NP_001039233.1|	586.3	2e-165	Kruppel-like factor 17 [Xenopus (Silurana) tropicalis] >gi|89272458|emb|CAJ83367.1| novel kruppel-like factor family protein [Xenopus (Silurana) tropicalis]	sp|O43474|KLF4_HUMAN	266	9e-71	Krueppel-like factor 4 OS=Homo sapiens GN=KLF4 PE=1 SV=3	K09204	2e-166	586	xtr:734094	krueppel-like factor 1/2/4
Unigene931_All	73.14	24.36	75.17	89.63	55.36	76.21	66.14	60.24	140.9	100.74	83.68	42.26	72.41	69.26	60.29	39.21	90.39	9.36	56.78	76.88	80.09	72.74	57.46	121.51	1776	gi|147906318|ref|NP_001080194.1|	865.9	0	citrate synthase, mitochondrial precursor [Xenopus laevis] >gi|82209728|sp|Q7ZWZ5.1|CISY_XENLA RecName: Full=Citrate synthase, mitochondrial; Flags: Precursor >gi|28302207|gb|AAH46571.1| Cs-prov protein [Xenopus laevis]	sp|Q7ZWZ5|CISY_XENLA	865	0	Citrate synthase, mitochondrial OS=Xenopus laevis GN=cs PE=2 SV=1	K01647	0	865	xla:379886	citrate synthase [EC:2.3.3.1]
CL7666.Contig1_All	72.86	50.62	50.31	64.51	62.81	44.96	64.44	39.91	39.47	52.33	60.41	47.61	34.2	86.15	55.9	30.26	15.23	31.52	50.64	56.65	50.62	76.69	35.26	55.18	1668	gi|49899736|gb|AAH76748.1|	846.3	0	LOC445827 protein, partial [Xenopus laevis]	sp|Q2KI84|SYHC_BOVIN	795	0	Histidine--tRNA ligase, cytoplasmic OS=Bos taurus GN=HARS PE=2 SV=1	K01892	0	821	gga:416132	histidyl-tRNA synthetase [EC:6.1.1.21]
CL922.Contig5_All	72.77	0	0	0.38	173.42	10.78	5.65	0.34	0	0	48.57	0	3.42	0	0.94	0.88	0	0	0.63	0	0	0	0	2.36	502	--	--	--	--	--	--	--	--	--	--	--	--	--
CL2725.Contig2_All	72.77	69.6	15.92	39.06	95.19	39.36	61.59	48.7	14.96	67.69	72.23	57.98	43.83	64.06	79.78	29.59	6.34	68.99	17.19	81.43	13.44	109.02	48.23	42.13	622	--	--	--	--	--	--	--	--	--	--	--	--	--
Unigene932_All	72.69	13.52	10.38	18.24	45.35	37.05	91.62	54.93	14.94	44.74	50.58	29.76	7.49	42.3	48.44	2.08	16.33	6.64	18.36	54.37	36.24	29.73	33.68	72.34	761	--	--	--	--	--	--	--	--	--	--	--	--	--
Unigene933_All	72.6	76.89	90.48	37.92	73.32	50.58	102.95	54.66	67.24	223.7	50.82	84.74	18.14	90.84	67.33	8.82	81.39	15.38	37.55	137.8	71.29	127.08	50.73	84.95	1187	gi|45360643|ref|NP_988995.1|	338.6	3e-91	clathrin, light polypeptide A [Xenopus (Silurana) tropicalis] >gi|38174384|gb|AAH61272.1| clathrin, light chain (Lca) [Xenopus (Silurana) tropicalis] >gi|89267844|emb|CAJ83097.1| clathrin, light polypeptide (Lca) [Xenopus (Silurana) tropicalis]	sp|O08585|CLCA_MOUSE	299	9e-81	Clathrin light chain A OS=Mus musculus GN=Clta PE=1 SV=2	K04644	5e-92	338	xtr:394591	clathrin light chain A
Unigene934_All	72.45	32.63	4.29	2.81	72.79	2.68	11.72	8.46	1.01	0.88	86.77	0.82	2.78	37.3	4.32	0.37	0	0	1.5	0.16	6.3	4.72	0.16	7.14	477	--	--	--	--	--	--	--	--	--	--	--	--	--
Unigene935_All	72.44	73.88	69.91	55.14	81.04	64.25	109.39	43.19	60.78	79.94	56.13	80.18	46.7	89.13	60.18	56.04	45.95	31.05	60.65	147.7	81.25	73.79	56.65	83.03	1375	gi|226372738|gb|ACO51994.1|	271.6	7e-71	Endothelial differentiation-related factor 1 homolog [Rana catesbeiana]	sp|Q6GPQ6|EDF1_XENLA	270	7e-72	Endothelial differentiation-related factor 1 homolog OS=Xenopus laevis GN=edf1 PE=2 SV=1	K03627	3e-71	270	xla:444060	putative transcription factor
Unigene925_All	72.42	13.45	4.69	11.02	32.83	57.34	5.7	16.27	1.73	53.45	15.44	173.86	1.7	91.18	31.97	1.15	6.83	7.9	2.27	1227.59	2.03	511.09	3.49	4.3	1172	gi|2765427|emb|CAA75033.1|	260.4	1e-67	immunoglobulin lambda light chain [Homo sapiens]	sp|P06316|LV107_HUMAN	135	2e-31	Ig lambda chain V-I region BL2 OS=Homo sapiens PE=2 SV=1	K06554	3e-65	249	mcc:100430606	immunoglobulin lambda-like polypeptide 1
Unigene936_All	72.38	6.85	55.43	117.65	59.92	108.47	245.43	57.93	142	72.65	45.16	32.91	26.51	122.33	65.77	20.59	34.56	8.13	65.34	37.69	104.22	47.78	54.8	281.95	1591	--	--	--	--	--	--	--	--	--	--	--	--	--
Unigene937_All	72.23	59.21	133.3	78.26	56.65	64.23	179.37	28.56	81.07	255.31	47.76	73.47	30.78	94.25	40.15	32.21	53.41	20.28	86.01	76.39	132.61	66.03	67.8	207.75	3681	gi|224087627|ref|XP_002193414.1|	206.1	1e-50	PREDICTED: muscle M-line assembly protein unc-89-like [Taeniopygia guttata]	sp|P17790|BASI_CHICK	263	2e-69	Basigin OS=Gallus gallus GN=BSG PE=1 SV=2	K06535	1e-71	273	tgu:100228092	basigin
CL582.Contig1_All	72.05	21.58	30.52	49.82	78.44	53.74	194.87	39.47	35.17	47.64	39.37	43.52	30.07	590.41	70.32	21.09	3.79	15.53	87.76	120.56	23.72	103.61	482.85	166.25	3428	gi|465978720|gb|EMP35047.1|	97.4	5e-18	Caldesmon [Chelonia mydas]	sp|Q05682|CALD1_HUMAN	661	0	Caldesmon OS=Homo sapiens GN=CALD1 PE=1 SV=3	K12327	0	684	acs:100565307	caldesmon
Unigene938_All	72.03	0	0.23	0.1	71.43	33.27	0.12	47.55	0	0.03	64.83	0.03	1.14	3.55	42.82	0.02	0	0	0.41	0	0.03	0.02	0.01	0.26	4526	gi|301622748|ref|XP_002940691.1|	35.8	9e-14	PREDICTED: hypothetical protein LOC100485130 [Xenopus (Silurana) tropicalis]	--	--	--	--	--	--	--	--	--
CL7363.Contig1_All	72.03	0	0	0	79.11	16.18	0	5.76	0	0	89.47	0	0.78	0	22.63	0	0	0	0.12	0	0	0	0	0	2335	gi|410981223|ref|XP_004001340.1|	516.9	1e-144	PREDICTED: LOW QUALITY PROTEIN: keratin, type I cytoskeletal 10 [Felis catus]	sp|Q6EIZ0|K1C10_CANFA	508	2e-143	Keratin, type I cytoskeletal 10 OS=Canis familiaris GN=KRT10 PE=2 SV=1	K07604	9e-145	514	mmu:16661	type I keratin, acidic
Unigene939_All	72	6.95	14.82	96.33	89.7	127.67	147.91	205.34	64.84	38.54	74.66	8.5	34.23	143.57	169.37	27.06	5.36	2.97	81.45	88.2	19.48	37.68	103.94	132.56	1425	gi|156315103|ref|XP_001617937.1|	57.4	2e-06	hypothetical protein NEMVEDRAFT_v1g225652 [Nematostella vectensis] >gi|156196579|gb|EDO25837.1| predicted protein [Nematostella vectensis]	--	--	--	--	--	--	--	--	--
Unigene940_All	71.99	38.22	25.9	33.9	81.18	46.11	31.47	28.49	11.45	22	57.73	24.17	28.26	59.99	35.25	29.37	10.35	25.5	15.3	54.11	23.25	59.45	29.24	44.92	695	--	--	--	--	--	--	--	--	--	--	--	--	--
Unigene941_All	71.92	28.81	27.62	19.3	78.76	65.64	40.69	105.63	10.3	57.47	67.14	132.53	9.09	46.88	130.81	5.39	166.71	9.72	17.94	87.34	31.75	56.08	26.37	39.58	1394	gi|147905276|ref|NP_001088202.1|	565.1	3e-159	transaldolase 1 [Xenopus laevis] >gi|54035224|gb|AAH84118.1| LOC495027 protein [Xenopus laevis]	sp|Q8VI73|TALDO_CRIGR	545	7e-155	Transaldolase OS=Cricetulus griseus GN=TALDO1 PE=2 SV=1	K00616	4e-160	565	xla:495027	transaldolase [EC:2.2.1.2]
Unigene942_All	71.62	8.21	5.87	21.38	16.95	19.89	186.88	8.27	13.79	31.21	6.87	84.44	31.81	42.45	21.7	3.18	1.36	4.4	7.99	28.11	6.62	126.73	7.49	82.55	264	--	--	--	--	--	--	--	--	--	--	--	--	--
Unigene943_All	71.61	117.89	113.68	92.52	57.65	133.29	61.38	58.46	35.63	25.91	41.1	58.58	32.81	81.92	64.97	17.65	3.63	18.69	30.74	79.62	66.22	157.72	25.25	145.99	398	--	--	--	--	--	--	--	--	--	--	--	--	--
CL8404.Contig1_All	71.58	80.53	39.83	48.63	96.54	61.81	56.37	53.2	32.39	57.95	59.71	68.74	20.73	75.96	67.91	20.6	33.33	27.04	32.07	68.95	42.58	148.28	38.07	67.23	1507	gi|197101375|ref|NP_001126153.1|	679.5	0	eukaryotic translation initiation factor 3 subunit M [Pongo abelii] >gi|75041544|sp|Q5R8C4.1|EIF3M_PONAB RecName: Full=Eukaryotic translation initiation factor 3 subunit M; Short=eIF3m	sp|Q5R8C4|EIF3M_PONAB	679	0	Eukaryotic translation initiation factor 3 subunit M OS=Pongo abelii GN=EIF3M PE=2 SV=1	K15030	0	679	pon:100173112	translation initiation factor 3 subunit M
Unigene944_All	71.42	45.69	29.59	51.2	57.54	47.92	51.66	39.53	74.08	96.1	78.83	43.06	82.06	50.77	41.09	47.9	55.11	13.58	50.05	85.56	35.94	53.78	55.19	61.58	2364	gi|126282320|ref|XP_001367932.1|	707.6	0	PREDICTED: dihydrolipoyllysine-residue succinyltransferase component of 2-oxoglutarate dehydrogenase complex, mitochondrial [Monodelphis domestica]	sp|Q9N0F1|ODO2_PIG	687	0	Dihydrolipoyllysine-residue succinyltransferase component of 2-oxoglutarate dehydrogenase complex, mitochondrial OS=Sus scrofa GN=DLST PE=1 SV=1	K00658	0	707	mdo:100018634	2-oxoglutarate dehydrogenase E2 component (dihydrolipoamide succinyltransferase) [EC:2.3.1.61]
CL6158.Contig2_All	71.25	0.27	0	0.33	81.04	33.84	1.98	60.65	0.27	16.34	57.15	0	1.45	3.77	75.7	2.08	12.29	0	0	0	0	0	0.49	0.31	328	gi|301627117|ref|XP_002942724.1|	77.8	1e-13	PREDICTED: hypothetical protein LOC100494945 [Xenopus (Silurana) tropicalis]	sp|P04631|S100B_RAT	59.3	2e-09	Protein S100-B OS=Rattus norvegicus GN=S100b PE=1 SV=2	--	--	--	--	--
Unigene945_All	71.24	18.44	30.03	31.86	61.13	34.18	49.36	41.47	29.49	85.24	56.93	45.69	41.25	67.87	54.54	28.89	232.06	11.51	39.06	40.75	32.18	73.55	35.81	35.11	2267	gi|327260723|ref|XP_003215183.1|	1000.7	0	PREDICTED: bifunctional purine biosynthesis protein PURH-like [Anolis carolinensis]	sp|O35567|PUR9_RAT	986	0	Bifunctional purine biosynthesis protein PURH OS=Rattus norvegicus GN=Atic PE=1 SV=2	K00602	0	1000	acs:100559178	phosphoribosylaminoimidazolecarboxamide formyltransferase / IMP cyclohydrolase [EC:2.1.2.3 3.5.4.10]
Unigene946_All	71.23	24.22	23.59	69.2	66.88	52.32	63.15	48.05	44.08	84.86	69.92	95.55	23.37	83.3	59.41	21.57	36.62	100.4	51.92	95.35	28.86	94.44	52.7	76.12	3718	gi|471399231|ref|XP_004382684.1|	1614	0	PREDICTED: staphylococcal nuclease domain-containing protein 1 [Trichechus manatus latirostris]	sp|Q5REU4|SND1_PONAB	1613	0	Staphylococcal nuclease domain-containing protein 1 OS=Pongo abelii GN=SND1 PE=2 SV=1	K15979	0	1611	pon:100172159	staphylococcal nuclease domain-containing protein 1
Unigene947_All	70.95	45.83	62.17	39.69	51.8	44.32	95.76	39.54	50.43	67	40.82	29.16	38.64	58.83	42.36	27.71	56.6	9.66	33.17	42.5	74.59	54.93	29.27	90.51	878	gi|226372208|gb|ACO51729.1|	118.6	3e-25	H/ACA ribonucleoprotein complex subunit 3 [Rana catesbeiana]	sp|Q6DRH5|NOP10_DANRE	115	2e-25	H/ACA ribonucleoprotein complex subunit 3 OS=Danio rerio GN=nop10 PE=3 SV=1	K11130	6e-25	115	dre:445391	H/ACA ribonucleoprotein complex subunit 3
Unigene948_All	70.83	46.8	40.64	62	102.81	65.53	76.05	48.93	41.21	38.72	58.81	55.86	29.38	70.66	78.69	17.36	46.56	28.74	27.19	82.07	41.59	71.59	36.46	59.4	606	gi|426356279|ref|XP_004045513.1|	142.5	1e-32	PREDICTED: protein transport protein Sec61 subunit gamma [Gorilla gorilla gorilla]	sp|P60060|SC61G_MOUSE	137	1e-32	Protein transport protein Sec61 subunit gamma OS=Mus musculus GN=Sec61g PE=2 SV=1	K07342	4e-32	137	ptr:387278	protein transport protein SEC61 subunit gamma and related proteins
Unigene949_All	70.82	77.81	82.27	31.89	88.91	54.35	49.1	75.64	49.87	57.95	65.57	78.86	22.35	107.32	104.36	18.94	89.24	13.62	47.56	76.27	50.92	146.85	37.65	62.4	463	gi|432090285|gb|ELK23718.1|	109.4	5e-23	Matrin-3 [Myotis davidii]	sp|P43243|MATR3_HUMAN	58.2	7e-09	Matrin-3 OS=Homo sapiens GN=MATR3 PE=1 SV=2	K13213	6e-24	109	cfa:474700	matrin 3
Unigene951_All	70.71	45.77	72.73	38.44	81.65	58.03	55.57	60	42.4	56.72	56.83	44.03	44.32	61.18	63.98	29.85	38.91	7.58	30.74	63.38	66.42	61.49	25.03	60.01	1101	gi|301618803|ref|XP_002938794.1|	483	1e-134	PREDICTED: proteasome subunit beta type-7-like [Xenopus (Silurana) tropicalis]	sp|A1XQU1|PSB7_PIG	454	2e-127	Proteasome subunit beta type-7 OS=Sus scrofa GN=PSMB7 PE=2 SV=2	K02739	1e-135	483	xtr:100486586	20S proteasome subunit beta 2 [EC:3.4.25.1]
Unigene950_All	70.71	0.16	70.44	15.12	47.95	61.8	183.09	13.42	22.77	19.41	49.01	7067.27	32.72	429.72	162.99	80.14	0.13	8.06	55.95	0.5	25.97	2.08	10.85	25.48	5100	gi|147903272|ref|NP_001083070.1|	797	0	serotransferrin-B precursor [Xenopus laevis] >gi|82187259|sp|Q6PGT3.1|TRFEB_XENLA RecName: Full=Serotransferrin-B; Flags: Precursor >gi|34785109|gb|AAH56840.1| Tf-b protein [Xenopus laevis]	sp|Q6PGT3|TRFEB_XENLA	796	0	Serotransferrin-B OS=Xenopus laevis GN=tf-b PE=2 SV=1	K14736	0	796	xla:398723	transferrin
Unigene952_All	70.66	20.77	27.4	43.96	49.98	68.53	40.36	57.08	45.4	33.81	57.83	37.74	13.56	42.57	78.17	11.72	33.89	29.13	33.71	39.27	23.62	36.14	33.79	48.54	740	gi|465993405|gb|EMP39234.1|	307	5e-82	Transmembrane emp24 domain-containing protein 10 [Chelonia mydas]	sp|O35587|TMEDA_MESAU	286	2e-77	Transmembrane protein Tmp21 OS=Mesocricetus auratus GN=TMED10 PE=1 SV=1	K14825	1e-12	73.6	ssc:100522183	protein ERP2
Unigene953_All	70.47	1.14	7.28	11.46	54	81.66	27.81	175.65	2.25	4.01	73.47	2.55	6.45	30.5	106.91	2.78	0	3.82	15.87	6.02	14.42	10.61	9.42	18.21	775	--	--	--	--	--	--	--	--	--	--	--	--	--
Unigene954_All	70.45	44.16	85.28	182.61	60.04	107.82	89.49	39.45	307.99	489.72	101.25	144.51	365.48	113.48	51.47	141.22	73.06	49.06	142.18	322	71.22	141.13	322.59	99.88	1926	gi|148227256|ref|NP_001080321.1|	834.3	0	isocitrate dehydrogenase 2 (NADP+), mitochondrial [Xenopus laevis] >gi|32450377|gb|AAH54241.1| MGC64442 protein [Xenopus laevis]	sp|Q04467|IDHP_BOVIN	804	0	Isocitrate dehydrogenase [NADP], mitochondrial OS=Bos taurus GN=IDH2 PE=1 SV=2	K00031	0	834	xla:380013	isocitrate dehydrogenase [EC:1.1.1.42]
Unigene955_All	70.34	58.75	60.99	40.42	74.8	55.29	69.48	63.42	58.38	70.3	58.56	54.14	33.04	86.37	72.58	32.33	79.01	12.05	50.28	68.46	54.73	112.33	44.36	72.93	3480	gi|45829538|gb|AAH68214.1|	985.7	0	cct7 protein [Xenopus (Silurana) tropicalis]	sp|Q5ZJK8|TCPH_CHICK	979	0	T-complex protein 1 subunit eta OS=Gallus gallus GN=CCT7 PE=1 SV=1	K09499	0	982	xla:446872	T-complex protein 1 subunit eta
Unigene956_All	70.06	31	42.13	23.93	54.93	49.22	57.38	62.24	25.07	58.21	56.94	27.02	8.62	54.05	66.47	4.54	43.38	6.21	34.79	62.53	51.43	44.87	25.87	42.43	1674	--	--	--	--	--	--	--	--	--	--	--	--	--
Unigene957_All	69.94	12.38	30.65	89.64	54.36	52.11	38.54	50.09	29.24	37.58	69.85	44.5	105.32	67.28	48.79	175.09	80.24	32.88	108.99	790.65	28.13	36.15	34.87	31.17	2239	gi|147901772|ref|NP_001080062.1|	786.9	0	ornithine aminotransferase [Xenopus laevis] >gi|28278102|gb|AAH45249.1| Oat-prov protein [Xenopus laevis]	sp|Q3ZCF5|OAT_BOVIN	756	0	Ornithine aminotransferase, mitochondrial OS=Bos taurus GN=OAT PE=2 SV=1	K00819	0	786	xla:379754	ornithine--oxo-acid transaminase [EC:2.6.1.13]
CL577.Contig1_All	69.87	0.02	0.27	0	0.37	2.57	1.83	27608.6	0	0	39.72	0.06	0.08	0.2	30.21	0.02	0	0.02	0.42	0.02	0	0.65	0.02	0.05	3310	gi|345791904|ref|XP_003433559.1|	709.5	0	PREDICTED: keratin, type II cytoskeletal 5 [Canis lupus familiaris]	sp|P13647|K2C5_HUMAN	700	0	Keratin, type II cytoskeletal 5 OS=Homo sapiens GN=KRT5 PE=1 SV=3	K07605	0	709	cfa:100687760	type II keratin, basic
CL8066.Contig2_All	69.65	31.67	135.1	60.04	66.48	73.27	99.83	55.55	72.27	221.09	47.14	150.37	57.01	62.5	83.9	38.22	117.11	8.86	51.06	43.8	157.43	89.21	28.46	155.8	810	gi|62901684|gb|AAY18806.1|	221.5	3e-56	Cu,Zn-superoxide dismutase [Haliotis diversicolor supertexta] >gi|145309187|gb|ABP57796.1| Cu/Zn-superoxide dismutase [Haliotis diversicolor supertexta] >gi|146428671|gb|ABQ40391.1| Cu/Zn-superoxide dismutase [Haliotis diversicolor supertexta]	sp|Q0IIW3|SODC_XENTR	215	8e-56	Superoxide dismutase [Cu-Zn] OS=Xenopus tropicalis GN=sod1 PE=2 SV=1	K04565	3e-55	215	dre:30553	Cu/Zn superoxide dismutase [EC:1.15.1.1]
Unigene958_All	69.27	36.55	10.86	9.07	47.43	42.92	22.81	84.37	32.15	57.18	58.86	45.26	5.4	53.36	55.93	4.93	23.53	5.01	12.13	151.51	11.44	69.43	24.56	36.35	1548	gi|18000297|gb|AAL54910.1|	278.5	6e-73	unknown [Lapemis hardwickii]	sp|Q8R2Y2|MUC18_MOUSE	51.2	6e-06	Cell surface glycoprotein MUC18 OS=Mus musculus GN=Mcam PE=1 SV=1	--	--	--	--	--
Unigene959_All	68.96	0.23	0.85	0.57	49.77	40.19	0.66	61.14	0.49	1.89	64.8	1.55	1.03	32.57	55.79	0.33	0.34	0.44	0.59	4.64	0.34	0.72	1.07	1.02	7223	gi|465950349|gb|EMP23783.1|	2580.4	0	Envoplakin [Chelonia mydas]	sp|Q92817|EVPL_HUMAN	2322	0	Envoplakin OS=Homo sapiens GN=EVPL PE=1 SV=3	K10383	0	2519	xtr:100124315	envoplakin
Unigene960_All	68.87	27.07	12.09	12.34	78.53	15.5	107.85	63.04	174.32	145.65	82.27	60	139.91	90.35	77.47	72.16	135.36	8.57	112.24	157.46	11.73	76.12	69.56	25.93	338	gi|357197052|tpg|DAA34980.1|	53.9	2e-06	TPA_exp: minicollagen 6 [Hydra magnipapillata]	sp|P48038|ACRO_RABIT	50.8	7e-07	Acrosin OS=Oryctolagus cuniculus GN=ACR PE=2 SV=1	K05747	2e-06	50.8	bta:100336547	Wiskott-Aldrich syndrome protein
Unigene961_All	68.82	29.25	588.91	198.45	72.06	96.67	90.2	39.36	288.21	113.53	51.65	96.84	381.04	78.42	33.6	35.96	16.5	17.76	83.32	77.98	574.34	66.11	176.43	72.64	850	--	--	--	--	--	--	--	--	--	--	--	--	--
CL7485.Contig1_All	68.65	3.66	31.75	32.77	49.27	91.7	9.26	185.19	39.62	10.74	79.07	28.12	9.41	60.57	78.61	11.95	3.51	2.59	32.43	29.67	14.75	101.04	34.94	150.59	2472	gi|327290092|ref|XP_003229758.1|	59.7	9e-07	PREDICTED: neuroblast differentiation-associated protein AHNAK-like [Anolis carolinensis]	sp|Q09666|AHNK_HUMAN	936	0	Neuroblast differentiation-associated protein AHNAK OS=Homo sapiens GN=AHNAK PE=1 SV=2	K14007	2e-10	68.6	nvi:100122827	protein transport protein SEC24
Unigene962_All	68.59	852.1	57.5	55.22	65.4	63.42	142.74	55.99	50.61	122.31	69.85	84.26	30.78	151.7	68.58	41.96	106.17	25.15	73.24	168.21	66.05	246.52	65.74	119.78	3533	gi|49257994|gb|AAH71152.1|	677.2	0	Unknown (protein for IMAGE:6318093), partial [Xenopus laevis]	sp|Q13772|NCOA4_HUMAN	507	8e-143	Nuclear receptor coactivator 4 OS=Homo sapiens GN=NCOA4 PE=1 SV=1	K09289	0	659	xla:734285	nuclear receptor coactivator 4
Unigene963_All	68.46	26.2	67.69	37.89	73.88	58.7	50.84	67.96	47.03	79.07	63.36	44.02	33.7	63.1	71.2	28.49	61.91	8.96	45.98	102	77.39	76.13	34.77	68.46	2458	gi|45384364|ref|NP_990335.1|	851.7	0	rab GDP dissociation inhibitor beta [Gallus gallus] >gi|3420726|gb|AAC31910.1| Rab-GDP dissociation inhibitor [Gallus gallus]	sp|P50399|GDIB_RAT	838	0	Rab GDP dissociation inhibitor beta OS=Rattus norvegicus GN=Gdi2 PE=1 SV=2	--	--	--	--	--
Unigene964_All	68.44	120.43	34.12	56.24	75.05	52.91	96.87	31.09	43.55	69.91	57.68	56.58	35.91	113.9	44.53	28.9	57.77	23.69	46.66	71.4	38.21	111.03	37.03	82.16	1730	gi|77736039|ref|NP_001029718.1|	523.9	1e-146	ribosome biogenesis protein NSA2 homolog [Bos taurus] >gi|91208027|sp|Q3SX11.1|NSA2_BOVIN RecName: Full=Ribosome biogenesis protein NSA2 homolog; AltName: Full=TGF-beta-inducible nuclear protein 1 >gi|74356279|gb|AAI04564.1| TGF beta-inducible nuclear protein 1 (L-name related LNR42) [Bos taurus] >gi|296475430|tpg|DAA17545.1| TPA: NSA2 ribosome biogenesis homolog [Bos taurus] >gi|296475919|tpg|DA…	sp|Q3SX11|NSA2_BOVIN	523	4e-148	Ribosome biogenesis protein NSA2 homolog OS=Bos taurus GN=NSA2 PE=2 SV=1	K14842	1e-147	523	ecb:100065600	ribosome biogenesis protein NSA2
Unigene965_All	68.03	15.65	34.99	27.41	57.64	37.77	73.86	88.12	45.66	95.6	95.99	43.06	52.29	48.86	113.59	44.94	4.83	7.31	75.11	47.7	31.19	55.15	19.31	33.99	617	--	--	--	--	--	--	--	--	--	--	--	--	--
Unigene966_All	68	30.45	40.77	84.21	84.28	69.85	83.74	31.48	37.84	49.39	47.65	49.47	22.77	70.77	62.39	18.81	31.55	14.95	28.34	52.41	54.53	57.23	40.52	75.47	752	gi|327274072|ref|XP_003221802.1|	293.5	6e-78	PREDICTED: oligosaccharyltransferase complex subunit OSTC-like [Anolis carolinensis]	sp|Q28IL7|OSTC_XENTR	291	1e-78	Oligosaccharyltransferase complex subunit ostc OS=Xenopus tropicalis GN=ostc PE=2 SV=1	--	--	--	--	--
Unigene967_All	67.93	0	0.17	0.04	53.58	27.63	0.4	76.77	0	0.83	39.63	0.18	0.95	2.95	65.12	0.85	0.11	0	6.16	0.04	31.79	0.04	0.03	0.7	1932	gi|148222888|ref|NP_001079445.1|	324.7	1e-86	claudin 1 [Xenopus laevis] >gi|27503423|gb|AAH42293.1| MGC53308 protein [Xenopus laevis]	sp|Q6L708|CLD1_BOVIN	317	6e-86	Claudin-1 OS=Bos taurus GN=CLDN1 PE=2 SV=1	K06087	1e-87	324	xla:379132	claudin
Unigene968_All	67.91	1.17	86.96	20.75	62.39	48.51	3.21	44.41	0.8	22.32	49.17	0.19	14.31	36.76	54.01	52.32	38.38	18.95	36.38	134.45	341.3	1.44	23.53	3.82	758	gi|113931268|ref|NP_001039081.1|	109.4	1e-22	FXYD domain-containing ion transport regulator 3 precursor [Xenopus (Silurana) tropicalis] >gi|89267402|emb|CAJ82376.1| FXYD domain-containing ion transport regulator 3 [Xenopus (Silurana) tropicalis]	sp|P59645|FXYD3_RAT	105	8e-23	FXYD domain-containing ion transport regulator 3 OS=Rattus norvegicus GN=Fxyd3 PE=3 SV=1	K13361	2e-23	109	xtr:733884	FXYD domain-containing ion transport regulator 3
CL6035.Contig3_All	67.91	28.61	62.06	25.76	51.19	46.53	45.25	45.45	31.43	43.75	46.85	29.15	18.83	53.44	48.27	13.87	85.54	7.37	25.68	40.64	41.95	62.63	22.98	51.2	1470	gi|350538991|ref|NP_001232123.1|	26.2	4e-71	putative splicing factor arginine/serine-rich 7 variant 2 [Taeniopygia guttata] >gi|197127816|gb|ACH44314.1| putative splicing factor arginine/serine-rich 7 variant 2 [Taeniopygia guttata]	sp|Q3T106|SRSF7_BOVIN	261	2e-70	Serine/arginine-rich splicing factor 7 OS=Bos taurus GN=SRSF7 PE=2 SV=1	K12896	7e-72	268	gga:100859609	splicing factor, arginine/serine-rich 7
Unigene969_All	67.87	73.04	99.61	35.01	93.04	62.97	78.99	52.11	54.79	94.03	57.62	56.11	40.4	77.94	71.74	24.41	100.54	25.22	28.78	68.31	127.89	87.87	42.24	108.87	600	gi|348586573|ref|XP_003479043.1|	170.6	4e-41	PREDICTED: hepatitis B virus X-interacting protein homolog [Cavia porcellus]	sp|Q66X52|LTOR5_PIG	167	2e-41	Ragulator complex protein LAMTOR5 OS=Sus scrofa GN=LAMTOR5 PE=2 SV=2	--	--	--	--	--
CL8730.Contig2_All	67.71	0	0	0.16	51.99	49.71	0	16.7	0	0	79.79	0	1.46	0	48.8	0	0	0	0	0	0	0	0.33	0.08	1024	gi|328782164|ref|XP_003250095.1|	59.3	3e-07	PREDICTED: hypothetical protein LOC100577821 [Apis mellifera]	sp|Q6IG02|K22E_RAT	68.6	2e-11	Keratin, type II cytoskeletal 2 epidermal OS=Rattus norvegicus GN=Krt2 PE=2 SV=1	K07605	8e-11	68.6	rno:406228	type II keratin, basic
Unigene970_All	67.6	54.44	26.32	30.62	65.59	41.26	54.83	32.75	24.84	48.2	51.75	42.31	15.26	56.05	47.56	18.26	48.44	14.19	35.4	40	30.54	72.87	23.46	46.38	965	gi|344277848|ref|XP_003410709.1|	385.6	2e-105	PREDICTED: ribosomal RNA small subunit methyltransferase NEP1-like [Loxodonta africana]	sp|O35130|NEP1_MOUSE	377	2e-104	Ribosomal RNA small subunit methyltransferase NEP1 OS=Mus musculus GN=Emg1 PE=1 SV=1	K14568	4e-106	384	ssc:100627558	essential for mitotic growth 1
Unigene971_All	67.48	19.37	70.36	18.79	61.57	48.47	59.13	46.22	24.52	46.21	54.47	25.59	7.73	56.64	68.21	6.93	22.01	12.22	30.62	71.22	51.81	38.76	34.53	68.73	1134	--	--	--	--	--	--	--	--	--	--	--	--	--
Unigene972_All	67.44	0.56	19.92	78.06	48.34	55.06	411.66	47.61	69.78	27.16	32.61	11.33	63	189.57	57.8	28.19	7.58	2.45	68.15	14.06	10.6	17.11	58.3	277.98	1862	gi|194742505|ref|XP_001953743.1|	25.8	2e-08	GF17078 [Drosophila ananassae] >gi|190626780|gb|EDV42304.1| GF17078 [Drosophila ananassae]	sp|Q9JL26|FMNL_MOUSE	37.7	1e-06	Formin-like protein 1 OS=Mus musculus GN=Fmnl1 PE=1 SV=1	--	--	--	--	--
Unigene973_All	67.06	156.37	63.11	60.66	79.11	63.58	86.09	33.23	57.69	66.77	53.37	59.64	42.04	111.22	51.06	32.35	81.8	20.58	42.81	49.02	56.22	124.05	39.7	102.64	1378	gi|215490089|ref|NP_005861.2|	300.8	1e-79	histone deacetylase complex subunit SAP18 [Homo sapiens] >gi|386782029|ref|NP_001247963.1| histone deacetylase complex subunit SAP18 [Macaca mulatta]	sp|Q5RDT5|SAP18_PONAB	290	5e-78	Histone deacetylase complex subunit SAP18 OS=Pongo abelii GN=SAP18 PE=2 SV=1	K14324	1e-80	300	hsa:10284	histone deacetylase complex subunit SAP18
CL4547.Contig1_All	67.04	29.28	59.42	22.09	49.96	41.97	31.97	66.92	34.65	50.47	48.85	40.57	12.71	60.92	66.98	13.77	73.11	13.15	26.39	61.8	35.02	84.4	30.06	31.17	3801	gi|426387184|ref|XP_004060054.1|	1239.6	0	PREDICTED: interleukin enhancer-binding factor 3 isoform 1 [Gorilla gorilla gorilla]	sp|Q12906|ILF3_HUMAN	1230	0	Interleukin enhancer-binding factor 3 OS=Homo sapiens GN=ILF3 PE=1 SV=3	K13090	0	1238	cfa:484950	interleukin enhancer-binding factor 3
Unigene974_All	66.98	98.11	124.86	48.03	67.88	73.19	63.34	110.81	64.65	83.35	67.59	60.12	23.29	99.62	102.34	28.08	127.39	12.61	49.21	61.64	73.34	137.08	35.15	65.17	3321	gi|149639054|ref|XP_001515098.1|	407.9	1e-111	PREDICTED: SURP and G-patch domain-containing protein 2 [Ornithorhynchus anatinus]	sp|Q8IX01|SUGP2_HUMAN	263	1e-69	SURP and G-patch domain-containing protein 2 OS=Homo sapiens GN=SUGP2 PE=1 SV=2	K13166	2e-112	407	oaa:100077082	splicing factor, arginine/serine-rich 14
Unigene975_All	66.94	46.19	49.63	23.73	52.47	33.68	52.71	47.97	24.22	74.99	47.77	31.01	21.23	59.26	50.28	19.3	72.2	5.72	37.2	73.38	40.58	48.43	27.9	33.38	3325	gi|348577757|ref|XP_003474650.1|	1809.3	0	PREDICTED: 26S proteasome non-ATPase regulatory subunit 1-like isoform 1 [Cavia porcellus]	sp|Q3TXS7|PSMD1_MOUSE	1805	0	26S proteasome non-ATPase regulatory subunit 1 OS=Mus musculus GN=Psmd1 PE=1 SV=1	K03032	0	1805	ssc:100153828	26S proteasome regulatory subunit N2
CL5947.Contig2_All	66.68	49.91	46.22	45.3	64.02	57.14	55.3	46.9	52.5	57.47	49.53	48.25	41.73	70.33	57.95	49.11	102.69	14.83	44.5	48.32	69.77	62.87	40.72	71.23	1342	gi|335289253|ref|XP_003126970.2|	225.3	5e-57	PREDICTED: nuclear transport factor 2-like [Sus scrofa]	sp|P61972|NTF2_RAT	223	8e-58	Nuclear transport factor 2 OS=Rattus norvegicus GN=Nutf2 PE=1 SV=1	K14285	3e-12	73.9	dgr:Dgri_GH13218	NTF2-related export protein 1/2
Unigene976_All	66.67	3.78	5.28	4.95	64.79	8.93	15.92	14.37	9.3	35.79	44	32.46	5.95	11.37	12.06	4.29	7.64	3.47	8.15	54.17	12.22	8.36	7.53	17.42	2203	gi|148233666|ref|NP_001086497.1|	549.3	3e-154	phytanoyl-CoA 2-hydroxylase [Xenopus laevis] >gi|49903319|gb|AAH76646.1| Phyh-prov protein [Xenopus laevis]	sp|O14832|PAHX_HUMAN	515	2e-145	Phytanoyl-CoA dioxygenase, peroxisomal OS=Homo sapiens GN=PHYH PE=1 SV=1	K00477	4e-155	549	xla:446332	phytanoyl-CoA hydroxylase [EC:1.14.11.18]
Unigene977_All	66.64	0.04	0.96	35.07	56.99	76.43	68.66	59.47	75.24	25.83	30.41	3.19	8.72	17.21	82.42	1.9	1.21	4.37	37.82	18.5	0.34	237.94	6.82	33.83	1655	--	--	--	--	--	--	--	--	--	--	--	--	--
Unigene978_All	66.46	19.68	59.26	24.45	74.3	55.95	14.35	43.77	21.1	24.53	59.64	23.8	7.74	31.9	77.41	6.16	36.58	12.72	20.24	54.26	71.96	33.68	21.61	40.8	3304	gi|449483485|ref|XP_002198903.2|	1221.1	0	PREDICTED: transmembrane 9 superfamily member 2 [Taeniopygia guttata]	sp|Q5R8Y6|TM9S2_PONAB	1207	0	Transmembrane 9 superfamily member 2 OS=Pongo abelii GN=TM9SF2 PE=2 SV=1	--	--	--	--	--
Unigene979_All	66.43	3.36	1.99	1.39	50.38	21.07	1.33	84.63	0.24	4.99	51.76	0.32	2.01	1.56	61.13	1.14	0.14	0	0.47	0.28	2.12	0.79	1.92	1.22	1519	gi|224095238|ref|XP_002195996.1|	529.6	1e-148	PREDICTED: arf-GAP with dual PH domain-containing protein 1-like [Taeniopygia guttata]	sp|O75689|ADAP1_HUMAN	492	8e-139	Arf-GAP with dual PH domain-containing protein 1 OS=Homo sapiens GN=ADAP1 PE=1 SV=2	K13051	7e-22	105	spu:582857	beta-aspartyl-peptidase (threonine type) [EC:3.4.19.5]
Unigene980_All	66.38	0	12.62	3.85	65.14	46.01	9.86	63.25	0.84	2.43	75.02	2.3	4.51	38.94	77.78	2.35	4.26	0.08	6.42	1.05	1.73	0	4.08	14.84	968	--	--	--	--	--	--	--	--	--	--	--	--	--
Unigene981_All	66.35	3.74	15.67	9.42	47.72	35.24	21.06	49.27	12.11	24.5	39.07	13.52	6.17	17.57	48.54	2.08	30.2	3.23	8.25	32.22	14.11	16.94	17.15	21.18	291	--	--	--	--	--	--	--	--	--	--	--	--	--
Unigene982_All	66.25	22.02	136.48	34.16	86.06	61.66	53.89	67.16	41.55	50.27	49.88	47.17	26.2	70.43	71.89	15.38	52.15	10.86	50.8	73.17	133.18	85.23	29.7	92.17	2493	gi|397480712|ref|XP_003811618.1|	390.2	2e-106	PREDICTED: ras-related C3 botulinum toxin substrate 1-like [Pan paniscus]	sp|Q6RUV5|RAC1_RAT	387	6e-107	Ras-related C3 botulinum toxin substrate 1 OS=Rattus norvegicus GN=Rac1 PE=1 SV=1	K04392	8e-107	389	xla:734382	Ras-related C3 botulinum toxin substrate 1
Unigene983_All	66.17	1.69	14.13	8.39	37.45	85.75	1.47	16.42	0.81	40.52	15.4	112.68	0.34	60.3	32.88	0.88	6.91	5.22	2.39	1219.58	3.21	146.1	2.63	2.01	1177	gi|197281729|gb|ACH57092.1|	199.9	2e-49	immunoglobulin J chain [Pelodiscus sinensis]	sp|P01591|IGJ_HUMAN	177	4e-44	Immunoglobulin J chain OS=Homo sapiens GN=IGJ PE=1 SV=4	--	--	--	--	--
Unigene984_All	65.95	4.59	99	44.51	32.7	15.28	636.71	29.57	125.86	39.23	16.87	87.43	27.39	164.95	51.61	18.57	5.65	5.24	256.87	49.83	172.75	12.48	75.49	176.42	2336	gi|397511428|ref|XP_003826076.1|	79.3	1e-12	PREDICTED: tubulin alpha-1C chain-like [Pan paniscus]	sp|P36220|TBA_TORMA	79.3	3e-14	Tubulin alpha chain OS=Torpedo marmorata PE=2 SV=1	K07374	1e-13	79.3	ssc:100125553	tubulin alpha
Unigene985_All	65.89	8.85	49.85	23.94	65.62	49.52	22.7	48.31	11.69	20.6	61.64	32.18	12.61	20.8	73.68	10.51	74.14	23.59	16.16	230.11	47.73	12.94	92.22	37.04	1578	gi|58332772|ref|NP_001011461.1|	500.4	1e-139	pyrophosphatase (inorganic) 2 [Xenopus (Silurana) tropicalis] >gi|89270954|emb|CAJ83724.1| pyrophosphatase (inorganic) [Xenopus (Silurana) tropicalis]	sp|P37980|IPYR_BOVIN	450	5e-126	Inorganic pyrophosphatase OS=Bos taurus GN=PPA1 PE=1 SV=2	K01507	1e-140	500	xtr:496951	inorganic pyrophosphatase [EC:3.6.1.1]
Unigene986_All	65.84	138.05	432.35	137.79	52	152.8	257.96	310.82	195.27	254.01	126	120.18	1065.87	466.53	112.97	46.6	124.09	8.06	40.91	64.51	181.9	213.41	103.6	260.82	474	gi|158517846|sp|P05143.2|PRP2_MOUSE	55.8	7e-07	RecName: Full=Proline-rich protein 2; AltName: Full=Proline-rich protein MP-3; Flags: Precursor >gi|567232|gb|AAA53048.1| proline-rich protein [Mus musculus]	sp|P05143|PRP2_MOUSE	60.5	1e-09	Proline-rich protein 2 OS=Mus musculus GN=Prp2 PE=2 SV=2	K11100	2e-08	58.2	ecb:100050644	small nuclear ribonucleoprotein N
Unigene987_All	65.8	24.09	52.52	53.73	60.82	63.75	52.66	38.66	46.71	68.02	44.97	42.16	22.76	67.99	52.15	11.81	27.85	14.77	35.78	37.3	40.09	51.28	31.51	75.95	646	gi|47522718|ref|NP_999109.1|	206.8	6e-52	dolichyl-diphosphooligosaccharide--protein glycosyltransferase subunit DAD1 [Sus scrofa] >gi|3023621|sp|Q29036.3|DAD1_PIG RecName: Full=Dolichyl-diphosphooligosaccharide--protein glycosyltransferase subunit DAD1; Short=Oligosaccharyl transferase subunit DAD1; AltName: Full=Defender against cell death 1; Short=DAD-1 >gi|1468947|dbj|BAA13115.1| DAD1 protein [Sus scrofa]	sp|Q29036|DAD1_PIG	206	2e-53	Dolichyl-diphosphooligosaccharide--protein glycosyltransferase subunit DAD1 OS=Sus scrofa GN=DAD1 PE=3 SV=3	K12668	8e-53	206	ssc:396984	oligosaccharyltransferase complex subunit epsilon
Unigene50_All	65.61	0.18	5.42	5.58	5.57	4.76	520.95	4.1	9.09	11.02	6.64	1.42	0.67	2.06	7.57	0.6	1.32	0.97	4.7	0.63	6.87	1.53	4.22	445.49	820	--	--	--	--	--	--	--	--	--	--	--	--	--
Unigene989_All	65.4	8.25	13.9	8.74	45.76	26.46	123.84	71.99	22.53	36.21	49.94	8.58	3.69	3.1	102.31	6.12	1680.93	0.35	4.36	1.29	30.34	5.06	7.85	1093.35	271	gi|166157832|ref|NP_001107544.1|	118.6	8e-26	peripheral myelin protein 2 [Xenopus (Silurana) tropicalis] >gi|163916267|gb|AAI57805.1| LOC100135411 protein [Xenopus (Silurana) tropicalis]	sp|P02691|MYP2_RABIT	107	5e-24	Myelin P2 protein OS=Oryctolagus cuniculus GN=PMP2 PE=1 SV=3	K08756	9e-25	112	dre:407736	fatty acid-binding protein 7, brain
Unigene988_All	65.4	31.43	93.92	34.28	57.14	55.64	39.4	53.86	65.1	74.49	41.45	46.33	35.11	63.93	55.02	26.49	175.24	7.21	45.88	67.28	68.97	90.8	38.12	64.77	1409	gi|148223842|ref|NP_001087314.1|	172.9	3e-41	barrier-to-autointegration factor B [Xenopus laevis] >gi|82181598|sp|Q66KV4.1|BAFB_XENLA RecName: Full=Barrier-to-autointegration factor B >gi|51593187|gb|AAH78546.1| MGC85401 protein [Xenopus laevis]	sp|Q66KV4|BAFB_XENLA	172	1e-42	Barrier-to-autointegration factor B OS=Xenopus laevis GN=banf1-b PE=3 SV=1	--	--	--	--	--
Unigene990_All	65.06	23.42	142.66	71.33	80.06	101.97	91.8	62.19	50.73	71.93	59.09	67.46	44.74	111.36	89.52	17.68	172.65	11.22	59.42	43.24	172.48	147.24	29.04	185.11	804	gi|90991361|dbj|BAE93062.1|	226.1	1e-57	hematopoietic- and neurologic-expressed sequence 1 [Cynops pyrrhogaster]	sp|Q3T0T5|HN1_BOVIN	154	3e-37	Hematological and neurological expressed 1 protein OS=Bos taurus GN=HN1 PE=2 SV=3	--	--	--	--	--
CL5488.Contig2_All	64.91	72.44	51.85	131.9	117.1	121.88	75.55	71.12	57.74	33.78	83.26	53.12	97.61	79.22	100.65	67.91	23.93	36.03	47.82	78.7	61.85	74.1	45.83	98.46	586	gi|297286423|ref|XP_001084467.2|	64.7	3e-52	PREDICTED: 60S ribosomal protein L22-like [Macaca mulatta]	sp|Q6P5R6|RL22L_HUMAN	164	1e-51	60S ribosomal protein L22-like 1 OS=Homo sapiens GN=RPL22L1 PE=1 SV=2	K02891	5e-53	164	mcc:695815	large subunit ribosomal protein L22e
Unigene991_All	64.74	6.76	14.48	17.96	39.07	20.98	63.99	6.29	188.15	43.66	20.87	10.14	8.78	449.05	13.13	3.46	2.44	3.23	19.16	134.42	5.91	36.38	1388.51	85.32	746	gi|426220134|ref|XP_004004272.1|	58.5	3e-07	PREDICTED: LOW QUALITY PROTEIN: nuclear receptor subfamily 4 group A member 3 [Ovis aries]	sp|Q9Y6X6|MYO16_HUMAN	42.4	5e-06	Unconventional myosin-XVI OS=Homo sapiens GN=MYO16 PE=1 SV=3	K09226	4e-06	43.1	mdo:100026018	zinc finger protein ZIC 5
CL1198.Contig4_All	64.71	0	0	0.04	57.73	16.81	0	16.68	0.04	0	69.17	0.1	1.04	0.11	37.54	0	0.68	2.49	0.03	0.24	0	0	0.03	0	2013	gi|466001253|gb|EMP41462.1|	444.5	1e-122	Galactoside 2-alpha-L-fucosyltransferase 2 [Chelonia mydas]	sp|Q28113|FUT2_BOVIN	402	1e-111	Galactoside 2-alpha-L-fucosyltransferase 2 OS=Bos taurus GN=FUT2 PE=3 SV=2	K00718	3e-123	443	acs:100561462	galactoside 2-L-fucosyltransferase 1/2 [EC:2.4.1.69]
Unigene992_All	64.68	0	0	0	0	0	14.86	0	0.08	10.94	0.65	0	0	0	0	0	0.23	55373.3	1.02	57.59	0	36.08	0.22	0	934	gi|148225720|ref|NP_001079917.1|	429.5	1e-118	chymotrypsinogen B1 precursor [Xenopus laevis] >gi|34784896|gb|AAH56849.1| MGC64417 protein [Xenopus laevis]	sp|P04813|CTR2_CANFA	381	1e-105	Chymotrypsinogen 2 OS=Canis familiaris GN=CTRB1 PE=2 SV=1	K01310	1e-119	429	xla:379607	chymotrypsin [EC:3.4.21.1]
Unigene993_All	64.52	0	0	0	58.39	98.44	0.19	324.49	0	0	107.09	0	0.33	0	135.35	0	0	0	0	1.24	0	0	0.17	0.21	447	--	--	--	--	--	--	--	--	--	--	--	--	--
Unigene994_All	64.46	43.03	61.04	42.19	64.26	61.9	44.46	40.81	32.55	40.62	41.4	41.81	22.58	55.6	49.58	15.64	42.62	15.7	29.73	70.48	49.12	72.3	28.4	81.47	1248	gi|395511575|ref|XP_003760033.1|	526.6	1e-147	PREDICTED: thioredoxin-like protein 1 [Sarcophilus harrisii]	sp|O43396|TXNL1_HUMAN	521	9e-148	Thioredoxin-like protein 1 OS=Homo sapiens GN=TXNL1 PE=1 SV=3	K03671	1e-81	303	nve:NEMVE_v1g165919	thioredoxin 1
Unigene995_All	64.39	17.37	91.18	121.28	66.75	68.93	44.37	37.3	145.93	137.21	107.87	89.15	221.24	42.39	49.22	88.15	95.85	9.73	85.76	98.5	76.58	28.73	61.89	58.72	1703	gi|62858411|ref|NP_001016933.1|	719.9	0	aspartate aminotransferase, mitochondrial precursor [Xenopus (Silurana) tropicalis] >gi|123892845|sp|Q28F67.1|AATM_XENTR RecName: Full=Aspartate aminotransferase, mitochondrial; Short=mAspAT; AltName: Full=Glutamate oxaloacetate transaminase 2; AltName: Full=Kynurenine aminotransferase 4; AltName: Full=Kynurenine aminotransferase IV; AltName: Full=Kynurenine--oxoglutarate transaminase 4; AltName:…	sp|Q28F67|AATM_XENTR	719	0	Aspartate aminotransferase, mitochondrial OS=Xenopus tropicalis GN=got2 PE=2 SV=1	K14455	0	719	xtr:549687	aspartate aminotransferase, mitochondrial [EC:2.6.1.1]
CL3737.Contig1_All	64.38	25.72	25.56	19.19	48.49	42.17	56.49	66.87	31.75	44.6	47.07	94.11	13.75	71.87	64.3	9.19	77.67	5.11	37.57	83.06	24.42	84.62	27.84	77.16	2998	gi|465959433|gb|EMP28450.1|	731.1	0	Adenylyl cyclase-associated protein 1 [Chelonia mydas]	sp|Q4R4I6|CAP1_MACFA	729	0	Adenylyl cyclase-associated protein 1 OS=Macaca fascicularis GN=CAP1 PE=2 SV=3	--	--	--	--	--
CL6396.Contig2_All	64.34	9.34	50.41	65.95	48.69	83.58	128.01	59.68	126.45	56.36	45.3	38.65	16.92	97.96	57.73	25.08	49.37	7.69	74.76	47.38	88.5	54.14	54.36	223.66	1899	gi|465950334|gb|EMP23768.1|	85.1	1e-14	Matrix-remodeling-associated protein 7 [Chelonia mydas]	sp|P84157|MXRA7_HUMAN	64.3	9e-10	Matrix-remodeling-associated protein 7 OS=Homo sapiens GN=MXRA7 PE=1 SV=1	--	--	--	--	--
Unigene996_All	64.19	74.48	31.92	22.92	60.65	34.6	40.11	39.42	26.43	52.5	49.69	39.47	19.25	55.75	49.28	22.04	32.52	21.04	34.94	56.81	29.62	78.91	26.58	39.9	2649	gi|395526692|ref|XP_003765492.1|	628.6	5e-178	PREDICTED: eukaryotic translation initiation factor 3 subunit I [Sarcophilus harrisii]	sp|B5FZ19|EIF3I_TAEGU	628	2e-179	Eukaryotic translation initiation factor 3 subunit I OS=Taeniopygia guttata GN=EIF3I PE=2 SV=2	K03246	6e-179	628	tgu:100190672	translation initiation factor 3 subunit I
CL6061.Contig2_All	64.02	3.52	8.02	9.51	64.52	35.2	11.95	66.65	21.64	27.39	45.46	13.37	5.14	34.51	62.96	5.51	52.53	5.17	10.83	35.78	7.66	10.45	15.45	30.89	3606	gi|149726843|ref|XP_001504306.1|	1661.7	0	PREDICTED: catenin alpha-1 [Equus caballus]	sp|P35221|CTNA1_HUMAN	1654	0	Catenin alpha-1 OS=Homo sapiens GN=CTNNA1 PE=1 SV=1	K05691	0	1661	ecb:100072548	catenin (cadherin-associated protein), alpha
Unigene997_All	63.97	10.27	25.89	19.97	38.23	31.06	31.99	63.4	31.53	39.84	62.31	24.61	23.24	32.07	67.97	18.53	4.25	6.1	40.82	34.45	24.63	45.4	15.24	25.73	738	--	--	--	--	sp|O94979|SC31A_HUMAN	50.8	3e-06	Protein transport protein Sec31A OS=Homo sapiens GN=SEC31A PE=1 SV=3	--	--	--	--	--
Unigene998_All	63.88	27.66	35.77	24.9	51.31	40.65	45.43	52.88	39.22	51.05	39.12	41.55	14.28	64.79	57.58	11.85	34.19	7.54	31.75	61.81	37.86	61.5	29.24	54.76	2159	gi|465955684|gb|EMP26551.1|	388.7	7e-106	Ubiquitin-like modifier-activating enzyme 1 [Chelonia mydas]	sp|P61589|RHOA_RAT	382	1e-105	Transforming protein RhoA OS=Rattus norvegicus GN=Rhoa PE=1 SV=1	K04513	1e-105	384	xla:380133	Ras homolog gene family, member A
Unigene999_All	63.86	12.13	6.55	21.45	49.42	56.06	43.35	53.95	13.59	46.78	60.68	15.49	3.56	52.83	66.12	1.38	2.23	7.6	14.45	201.68	7.94	24.34	46.21	52.47	779	--	--	--	--	--	--	--	--	--	--	--	--	--
CL6442.Contig1_All	63.84	0.03	1.41	91.83	236.52	554.14	432.69	49.05	109.5	59.51	35.44	1.47	69.56	5.38	232.19	46.61	0.05	0.15	210.76	0.14	0.45	0.29	1.46	870.92	3957	gi|149730161|ref|XP_001495882.1|	1163.7	0	PREDICTED: periostin isoform 2 [Equus caballus]	sp|Q15063|POSTN_HUMAN	1143	0	Periostin OS=Homo sapiens GN=POSTN PE=1 SV=2	--	--	--	--	--
CL867.Contig3_All	63.83	142.32	230.54	91.78	40.53	119.29	201.71	184.46	116.14	174.6	69.8	121.46	606.57	197.61	84	48.68	42.39	27.66	46.27	97.52	186.67	226	54.9	197.62	1427	gi|432863525|ref|XP_004070110.1|	408.3	5e-112	PREDICTED: RNA-directed DNA polymerase from mobile element jockey-like [Oryzias latipes]	sp|P21328|RTJK_DROME	113	9e-25	RNA-directed DNA polymerase from mobile element jockey OS=Drosophila melanogaster GN=pol PE=1 SV=1	K05016	3e-24	113	spu:753989	chloride channel 7
Unigene1000_All	63.68	45.98	72	44.73	74.24	62.01	54.35	53.01	38.76	59.77	55.23	44.4	30.79	65.59	73.16	25.74	21.81	15.27	34.46	79.45	66.98	73.17	29.8	68.35	887	gi|327271880|ref|XP_003220715.1|	477.6	3e-133	PREDICTED: proteasome subunit alpha type-7-like [Anolis carolinensis]	sp|Q3ZBG0|PSA7_BOVIN	474	8e-134	Proteasome subunit alpha type-7 OS=Bos taurus GN=PSMA7 PE=1 SV=1	K02731	4e-134	477	acs:100552656	20S proteasome subunit alpha 4 [EC:3.4.25.1]
Unigene1001_All	63.64	8.99	45.23	123.83	65.75	75.33	121.33	39.65	29.84	77.28	47.38	35.42	13.6	63.57	59.58	7.6	17.41	20.64	35.36	78.86	43.89	40.2	35.55	100.48	972	--	--	--	--	--	--	--	--	--	--	--	--	--
Unigene1002_All	63.43	20.02	30.12	33.41	46.77	67.71	27.49	59.19	38.17	58.88	51.87	40.31	11.71	55.82	67.01	7.71	24.78	4.33	25.51	36.72	33.19	48.79	18.71	88.27	2085	--	--	--	--	--	--	--	--	--	--	--	--	--
Unigene1003_All	63.37	49.69	43.03	31.14	54.25	51.45	43.35	60.74	29.05	58.3	43.47	64.85	12.02	58.45	58.67	8.25	37.93	5.29	27.06	58.41	25.58	78.6	30.21	79.12	1663	gi|148233518|ref|NP_001090493.1|	572	3e-161	actin related protein 2/3 complex, subunit 2, 34kDa [Xenopus laevis] >gi|114108106|gb|AAI23263.1| MGC154528 protein [Xenopus laevis] >gi|119352589|gb|ABL63897.1| actin-related protein 2/3 complex subunit 2 [Xenopus laevis]	sp|Q5R5Z5|ARPC2_PONAB	566	4e-161	Actin-related protein 2/3 complex subunit 2 OS=Pongo abelii GN=ARPC2 PE=2 SV=1	K05758	4e-162	572	xla:779406	actin related protein 2/3 complex, subunit 2
CL980.Contig7_All	63.33	293.36	36.98	36.05	92.05	28.01	74.21	20.76	84.27	149.06	62.07	102.17	74.47	91.85	36.57	78.37	23.88	21.71	81.64	41.9	75.21	138.3	43.28	30.89	2224	gi|426236749|ref|XP_004012330.1|	932.2	0	PREDICTED: elongation factor 1-alpha 1-like [Ovis aries]	sp|P68105|EF1A1_RABIT	908	0	Elongation factor 1-alpha 1 OS=Oryctolagus cuniculus GN=EEF1A1 PE=1 SV=1	K03231	0	908	mdo:100011677	elongation factor 1-alpha
CL6058.Contig2_All	63.29	0	0.64	0.08	57.08	31.06	0.37	14.64	0	0.7	37.04	0.33	0.88	0	46.18	0	0	0	0.13	0.34	0.23	0.08	0	0.76	1076	gi|321474562|gb|EFX85527.1|	61.2	1e-07	hypothetical protein DAPPUDRAFT_300287 [Daphnia pulex]	--	--	--	--	--	--	--	--	--
CL8551.Contig2_All	62.95	111.07	23.82	27.2	56.17	46.15	62.28	26.48	29.71	59.54	37.23	65	20.76	55.51	37.62	18.23	44.88	13.76	24.27	140.98	25.68	64.29	30.37	52.57	1180	gi|126277482|ref|XP_001369563.1|	365.9	2e-99	PREDICTED: proteasome activator complex subunit 2-like [Monodelphis domestica]	sp|Q9UL46|PSME2_HUMAN	349	6e-96	Proteasome activator complex subunit 2 OS=Homo sapiens GN=PSME2 PE=1 SV=4	K06697	3e-100	365	mdo:100025113	proteasome activator subunit 2 (PA28 beta)
CL591.Contig1_All	62.93	28.11	11.9	13.6	22.27	33.7	581.11	15.36	13.24	31.59	13.18	112.67	3.62	29.79	19.03	11.33	2173.15	7.61	13.85	59.94	12.34	47.55	12.69	1542.73	1859	gi|449276119|gb|EMC84793.1|	618.6	3e-175	Adipophilin [Columba livia]	sp|Q99541|PLIN2_HUMAN	546	4e-155	Perilipin-2 OS=Homo sapiens GN=PLIN2 PE=1 SV=2	K08768	3e-32	140	mgp:100548503	perilipin
Unigene1004_All	62.9	9.14	22.82	10.09	47.65	46.29	27.77	63.46	11.3	28.15	47.13	73.97	5.46	26.91	63.59	2.45	22.39	3.29	17.72	22.75	34.96	23.06	18.12	19.99	2185	gi|147907224|ref|NP_001083291.1|	902.5	0	6-phosphogluconate dehydrogenase, decarboxylating [Xenopus laevis] >gi|37747616|gb|AAH59958.1| Pgd protein [Xenopus laevis]	sp|P52209|6PGD_HUMAN	875	0	6-phosphogluconate dehydrogenase, decarboxylating OS=Homo sapiens GN=PGD PE=1 SV=3	K00033	0	902	xla:398848	6-phosphogluconate dehydrogenase [EC:1.1.1.44]
Unigene1005_All	62.86	35.84	79.56	35.91	40.83	39.81	68.24	35.18	46.76	52.79	43.44	24.88	31.02	48.09	38.82	24.07	110.46	5.97	38.88	30.04	77.39	34.53	18.02	48.71	1049	gi|431953|emb|CAA53949.1|	194.9	5e-48	nucleic acid binding protein [Homo sapiens]	sp|Q8WVK2|SNR27_HUMAN	191	2e-48	U4/U6.U5 small nuclear ribonucleoprotein 27 kDa protein OS=Homo sapiens GN=SNRNP27 PE=1 SV=1	K12846	4e-48	192	mdo:100029469	U4/U6.U5 tri-snRNP-associated protein 3
Unigene1007_All	62.64	59.22	58.35	37.01	48.53	51.57	49.74	39.57	27.95	49.58	43.23	23.46	18.69	58.39	41.37	13.29	62.42	6.7	30.01	77.07	56.93	55.26	25.67	65.84	1787	gi|304434653|ref|NP_001134756.2|	260	3e-67	Ubiquitin-conjugating enzyme E2 L3 [Salmo salar] >gi|221219186|gb|ACM08254.1| Ubiquitin-conjugating enzyme E2 L3 [Salmo salar] >gi|304376752|gb|ACI68727.2| Ubiquitin-conjugating enzyme E2 L3 [Salmo salar]	sp|P68037|UB2L3_MOUSE	257	7e-68	Ubiquitin-conjugating enzyme E2 L3 OS=Mus musculus GN=Ube2l3 PE=2 SV=1	K04552	5e-68	259	xtr:548817	ubiquitin-conjugating enzyme E2 L3 [EC:6.3.2.19]
Unigene1006_All	62.64	0.2	0.14	0	0.04	0.58	14.23	0.04	0.04	15.58	1.38	0	0	0.29	0	0	0.04	71087.4	0.97	73.77	1.38	50.68	1.93	0	1743	gi|77748197|gb|AAI06689.1|	288.1	1e-75	LOC397853 protein, partial [Xenopus laevis]	sp|P70059|TRY2_XENLA	287	6e-77	Trypsin OS=Xenopus laevis PE=2 SV=1	K01312	4e-76	286	xtr:548509	trypsin [EC:3.4.21.4]
Unigene1008_All	62.61	62.46	65.37	24.23	58.24	28.25	45.13	43.1	54.42	47.73	45.65	58.82	33.59	79.38	49.47	31.23	106.79	9.27	49.64	113.55	37.76	102.96	39.37	44.88	682	gi|113931396|ref|NP_001039147.1|	349	1e-94	RNA-binding protein 8A [Xenopus (Silurana) tropicalis] >gi|123915894|sp|Q28BZ1.1|RBM8A_XENTR RecName: Full=RNA-binding protein 8A; AltName: Full=RNA-binding motif protein 8A; AltName: Full=Ribonucleoprotein RBM8A >gi|89272537|emb|CAJ83674.1| RNA binding motif protein 8A [Xenopus (Silurana) tropicalis] >gi|163916598|gb|AAI57758.1| RNA binding motif protein 8A [Xenopus (Silurana) tropicalis]	sp|Q28BZ1|RBM8A_XENTR	348	4e-96	RNA-binding protein 8A OS=Xenopus tropicalis GN=rbm8a PE=2 SV=1	K12876	2e-95	348	xtr:733972	RNA-binding protein 8A
Unigene1009_All	62.54	43.99	45.34	63.4	66.8	55.1	81.2	49.48	39.84	70.11	60.36	37.61	39.96	78.57	69.58	51.53	139.8	11.55	48.06	66.01	44.67	67.05	31.75	61.09	2042	gi|426224308|ref|XP_004006314.1|	831.6	0	PREDICTED: methionine aminopeptidase 2 isoform 1 [Ovis aries]	sp|Q3ZC89|AMPM2_BOVIN	830	0	Methionine aminopeptidase 2 OS=Bos taurus GN=METAP2 PE=2 SV=1	K01265	0	830	bta:404150	methionyl aminopeptidase [EC:3.4.11.18]
Unigene1010_All	62.52	67.58	50.43	27.56	71.28	54.97	77.17	38.31	33.3	65.07	68.84	31.39	15.96	53.38	72.76	16.33	114.49	5.49	35.94	94.71	43.91	53.96	24.58	60.45	479	gi|307209190|gb|EFN86301.1|	58.9	9e-08	hypothetical protein EAI_03498 [Harpegnathos saltator]	sp|P17483|HXB4_HUMAN	55.5	5e-08	Homeobox protein Hox-B4 OS=Homo sapiens GN=HOXB4 PE=1 SV=2	K03260	2e-07	55.5	mdo:100026877	translation initiation factor 4G
Unigene1011_All	62.3	1.23	6.33	5.71	65.15	37.79	4.33	88.3	2.06	2.03	55.93	5.43	2.34	23.07	50.36	1.62	0.18	6.11	11.54	6.17	19.9	13.48	8.65	15.25	2241	gi|148695732|gb|EDL27679.1|	274.6	1e-71	CD44 antigen, isoform CRA_d [Mus musculus]	sp|P26051|CD44_RAT	260	8e-69	CD44 antigen OS=Rattus norvegicus GN=Cd44 PE=1 SV=2	K06256	3e-72	273	mmu:12505	CD44 antigen
CL2258.Contig1_All	62.29	0.03	43.85	63.1	64.18	60.43	292.74	36.4	69.26	10.1	30.98	11.6	40.15	209.73	56.28	24.96	2.94	0.91	68.77	9.43	128.41	25.74	42.06	492.15	3921	gi|284954340|gb|ADC32389.1|	315.8	1e-83	caveolin-1 [Columba livia]	sp|Q2QL79|CAV1_DIDVI	314	1e-84	Caveolin-1 OS=Didelphis virginiana GN=CAV1 PE=3 SV=1	K06278	4e-84	314	mdo:100011809	caveolin 1
Unigene1012_All	62.24	20.17	1.21	0.89	42.97	1.73	4.72	7.42	0.81	1.14	56.33	0.55	1.08	22.63	2.05	0.95	0.1	0.2	1.18	0.39	1.78	4.6	0.14	3.2	6046	gi|71611162|dbj|BAE16706.1|	622.5	9e-176	urea transporter [Rhinella marina]	sp|Q28614|UT2_RABIT	585	3e-166	Urea transporter 2 OS=Oryctolagus cuniculus GN=SLC14A2 PE=2 SV=1	K08716	2e-173	612	xtr:100487788	solute carrier family 14 (urea transporter)
Unigene1013_All	62.13	31.02	25.35	30.48	48.72	47.03	54.28	43.68	28.79	52.37	53.93	43.85	10.87	66.9	52.25	9.77	43.52	63	35.66	45.9	28.34	106.61	40.32	68.66	3715	gi|172045956|sp|Q5ZKZ9.2|LMF2_CHICK	1026.5	0	RecName: Full=Lipase maturation factor 2	sp|Q5ZKZ9|LMF2_CHICK	1026	0	Lipase maturation factor 2 OS=Gallus gallus GN=LMF2 PE=2 SV=2	--	--	--	--	--
CL4219.Contig2_All	62.1	46.24	10.66	0.77	39.25	62.77	112.74	295.66	19.1	41.8	57.65	104.64	1.54	88.95	121.12	3.53	4.08	1.56	5.64	28.83	3.77	16.69	11.32	95.32	394	gi|124504282|gb|AAI28680.1|	56.2	5e-07	LOC494814 protein [Xenopus laevis]	sp|P58107|EPIPL_HUMAN	195	2e-50	Epiplakin OS=Homo sapiens GN=EPPK1 PE=1 SV=2	K10388	8e-44	175	acs:100553347	plectin
CL594.Contig1_All	61.89	55.43	54.16	54.49	70.52	65.16	65.57	55.4	34.33	42.85	45.67	57.96	15.02	112.34	57.95	16.08	26.36	11.48	34.58	54.77	39.74	154.25	28.41	89	2784	gi|444723245|gb|ELW63904.1|	103.2	3e-163	Heterogeneous nuclear ribonucleoprotein D-like protein [Tupaia chinensis]	sp|O14979|HNRDL_HUMAN	546	9e-155	Heterogeneous nuclear ribonucleoprotein D-like OS=Homo sapiens GN=HNRPDL PE=1 SV=3	K13044	1e-154	548	cfa:476976	heterogeneous nuclear ribonucleoprotein A/B/D
CL2905.Contig1_All	61.65	0	0	0	50.86	13.61	0	30.73	0	1.71	65.5	0.16	0.3	0	31.16	0	0	0	0	0	0	0	0	0	487	gi|426251878|ref|XP_004019648.1|	58.5	1e-07	PREDICTED: LOW QUALITY PROTEIN: neuroblast differentiation-associated protein AHNAK [Ovis aries]	sp|Q09666|AHNK_HUMAN	134	7e-32	Neuroblast differentiation-associated protein AHNAK OS=Homo sapiens GN=AHNAK PE=1 SV=2	--	--	--	--	--
CL3915.Contig3_All	61.65	1.64	0.12	0.13	50.08	50.05	1.52	58.08	0.38	0.92	68.14	0.19	1.59	0.4	49.55	0.51	9.1	0.22	0.31	0.4	0.5	0.65	0.28	0.9	2917	gi|301777111|ref|XP_002923974.1|	112.8	1e-22	PREDICTED: urokinase plasminogen activator surface receptor-like [Ailuropoda melanoleuca]	sp|Q05588|UPAR_BOVIN	103	2e-21	Urokinase plasminogen activator surface receptor OS=Bos taurus GN=PLAUR PE=2 SV=1	K03985	1e-23	112	aml:100469108	plasminogen activator, urokinase receptor
Unigene1014_All	61.58	57.36	143.56	51.1	77.2	69.46	46.43	63.77	108.72	57.58	59.45	51.79	40.52	74.96	74.22	31.3	34.38	10.67	70.54	52.75	137.31	79.69	41.41	85.75	2385	gi|465956020|gb|EMP26716.1|	221.5	1e-55	Activated RNA polymerase II transcriptional coactivator p15, partial [Chelonia mydas]	sp|Q5ZK63|TCP4_CHICK	218	6e-56	Activated RNA polymerase II transcriptional coactivator p15 OS=Gallus gallus GN=SUB1 PE=2 SV=1	--	--	--	--	--
Unigene1015_All	61.54	17.17	71.45	49.6	51.88	55.83	78.99	52.21	21.51	54.16	51.74	22.81	7.93	40.7	56.63	4.4	72.48	4.1	25.45	41.56	31.87	29.23	27.01	43.52	995	--	--	--	--	--	--	--	--	--	--	--	--	--
Unigene1016_All	61.43	55.71	41.71	74.87	30.51	47.51	156.03	28.38	38.65	59.23	45.06	16.67	18.1	72.5	31.7	21.44	7.27	6.46	15.37	24.2	33.32	38.52	22.78	62.15	1530	gi|60602996|gb|AAX27955.1|	55.5	9e-06	unknown [Schistosoma japonicum]	sp|Q8CFT2|SET1B_MOUSE	33.1	1e-06	Histone-lysine N-methyltransferase SETD1B OS=Mus musculus GN=Setd1b PE=2 SV=2	K11422	5e-06	33.1	mmu:208043	histone-lysine N-methyltransferase SETD1 [EC:2.1.1.43]
Unigene1017_All	61.37	10.7	11.53	16.33	13.02	12.86	775.65	10.99	17.91	40.01	11.62	51.08	10.44	16.93	14.95	5.35	243.45	2.09	17.63	162.02	17.09	19.5	7.41	1023.24	1965	gi|465951209|gb|EMP24228.1|	572.8	2e-161	Perilipin-3 [Chelonia mydas]	sp|Q5BLZ2|PLIN3_PIG	482	1e-135	Perilipin-3 OS=Sus scrofa GN=PLIN3 PE=2 SV=1	K08768	1e-37	158	gga:415487	perilipin
Unigene1018_All	61.27	5.32	17.81	93.8	38.14	57.37	368.27	30.8	55.27	32.48	15.72	24.37	22.17	81.18	24.79	8.23	34.91	2.18	39.32	19.43	13.08	75.08	33.28	352.31	1712	--	--	--	--	--	--	--	--	--	--	--	--	--
Unigene1019_All	61.1	0.01	0	0.02	54.24	38.05	0.06	7.71	0	0	24.2	0.04	1.01	0.32	12.44	2.1	2.77	0.03	0.04	35.11	0	0.04	5.69	0.02	9385	gi|301622521|ref|XP_002940580.1|	4318.1	0	PREDICTED: IgGFc-binding protein [Xenopus (Silurana) tropicalis]	sp|Q9Y6R7|FCGBP_HUMAN	2680	0	IgGFc-binding protein OS=Homo sapiens GN=FCGBP PE=1 SV=3	K13908	8e-121	437	rno:309114	mucin-5B
Unigene1020_All	60.9	18.14	253.21	44.94	73.93	65.24	21.67	66.26	21.16	31.55	61.51	26.12	12.45	40.33	66.08	30.84	52.33	5.25	120.4	175.86	421.59	46.36	44.79	68.99	1352	--	--	--	--	--	--	--	--	--	--	--	--	--
CL7230.Contig2_All	60.89	11.85	5.57	24.88	39.68	44.98	12.33	86.87	7.37	7.72	65.33	36.96	3.03	13.3	90.7	2.61	22.18	1.7	11.99	7.64	5.54	8.86	5.54	18.81	4806	gi|327270207|ref|XP_003219881.1|	661	0	PREDICTED: sulfhydryl oxidase 1-like [Anolis carolinensis]	sp|Q8JGM4|QSOX1_CHICK	635	0	Sulfhydryl oxidase 1 OS=Gallus gallus GN=QSOX1 PE=1 SV=1	K10758	0	660	acs:100563795	thiol oxidase [EC:1.8.3.2]
Unigene1021_All	60.89	69.86	69.71	26.14	50.43	40	46.78	38.96	31.08	44.77	55.37	71.14	17.21	57.5	49.46	20.39	567.88	9.53	61.62	36.78	88.75	88.84	27.76	53.14	619	gi|344266821|ref|XP_003405477.1|	221.1	2e-56	PREDICTED: tubulin alpha-1B chain-like [Loxodonta africana]	sp|Q91060|TBA_NOTVI	217	2e-56	Tubulin alpha chain OS=Notophthalmus viridescens PE=2 SV=1	K07374	9e-57	219	xtr:407878	tubulin alpha
CL3073.Contig4_All	60.86	59.75	58.97	51.28	44.58	64.76	57.43	79.96	20.58	46.84	37.38	21.18	6.54	88.69	78.1	7.25	51.96	3.31	28.55	49.92	103.07	66.38	35.01	135.59	2924	gi|335292694|ref|XP_003356782.1|	1128.6	0	PREDICTED: heat shock-related 70 kDa protein 2-like [Sus scrofa]	sp|P14659|HSP72_RAT	1125	0	Heat shock-related 70 kDa protein 2 OS=Rattus norvegicus GN=Hspa2 PE=2 SV=2	K03283	0	1128	ssc:100621324	heat shock 70kDa protein 1/8
Unigene1022_All	60.83	58.96	143.32	50.93	87.25	64.71	88.19	61.54	70.43	79.28	66.06	62.81	57.95	115.11	81.19	30.59	123.92	19.53	58.31	74.07	129.51	100.3	54.43	69.87	888	gi|159163463|pdb|1WWQ|A	221.9	3e-56	Chain A, Solution Structure Of Mouse Er	sp|P84089|ERH_MOUSE	218	1e-56	Enhancer of rudimentary homolog OS=Mus musculus GN=Erh PE=1 SV=1	--	--	--	--	--
Unigene1023_All	60.8	0.09	561.68	161.43	277.85	362.18	341.67	65.51	21.89	14.42	36.84	260.63	121.72	2.21	230.74	16.58	1.12	0.29	560.99	28.15	136.81	1.8	19.7	695.34	834	gi|355784757|gb|EHH65608.1|	133.3	1e-29	Cystatin-3 [Macaca fascicularis]	sp|O19093|CYTC_SAISC	132	9e-31	Cystatin-C OS=Saimiri sciureus GN=CST3 PE=2 SV=1	K13899	3e-30	132	mcc:574313	cystatin-C
Unigene1024_All	60.79	8.04	25.41	38.36	73.29	59.73	41.89	62.14	27.13	76	61.47	32.6	15.85	43.11	92.72	16.82	44.29	32.17	38.04	55.33	30.38	44.02	28.05	48.37	2433	gi|332242726|ref|XP_003270534.1|	1253.4	0	PREDICTED: glycine--tRNA ligase isoform 1 [Nomascus leucogenys]	sp|Q5RBL1|SYG_PONAB	1249	0	Glycine--tRNA ligase OS=Pongo abelii GN=GARS PE=2 SV=1	K01880	0	1251	dre:337230	glycyl-tRNA synthetase [EC:6.1.1.14]
Unigene1025_All	60.43	33.78	11.43	24.75	63.23	33.85	36.57	38.38	22.33	51.83	62.53	37.41	22.52	54.18	48.26	17.88	18.65	20.33	25.06	68.46	12.43	72.5	33.39	37.78	2771	gi|171846526|gb|AAI61792.1|	1380.2	0	LOC100145804 protein [Xenopus (Silurana) tropicalis]	sp|Q3MHH4|SYQ_BOVIN	1249	0	Glutamine--tRNA ligase OS=Bos taurus GN=QARS PE=2 SV=1	K01886	0	1364	xla:379670	glutaminyl-tRNA synthetase [EC:6.1.1.18]
CL3938.Contig1_All	60.39	0	0.12	0.06	234.39	17.12	0.57	4.58	0	0	257.61	0.46	1.27	0	549.37	0	0	0	0.21	0	0	0	0.73	0.12	1365	gi|358801543|gb|AEU60000.1|	204.1	1e-50	cysteine-rich secretory protein 1 [Crotalus oreganus helleri]	sp|Q7ZZN9|CRVP_PROJR	202	2e-51	Cysteine-rich venom protein OS=Protobothrops jerdonii PE=1 SV=1	K06580	2e-12	74.3	mgp:100548740	ammonium transporter Rh
Unigene1026_All	60.37	0	0	0.12	200.15	20.97	0.76	9.54	0.01	0	344.24	0.76	2.17	0	841.42	0	0	0	0.12	0	0	0	0.79	0.03	5332	--	--	--	--	--	--	--	--	--	--	--	--	--
Unigene1027_All	60.2	20.74	120.5	114.99	50.16	96.86	77.46	28.39	98.07	73.29	45.33	24.1	102.78	35.66	33.15	31.23	23.64	12.72	39.92	46.31	106.72	40.13	56.08	126.73	821	gi|62858087|ref|NP_001016516.1|	224.6	4e-57	ATP synthase, H+ transporting, mitochondrial F1 complex, delta subunit [Xenopus (Silurana) tropicalis] >gi|140833116|gb|AAI35475.1| ATP synthase, H+ transporting, mitochondrial F1 complex, delta subunit [Xenopus (Silurana) tropicalis]	sp|Q9D3D9|ATPD_MOUSE	191	1e-48	ATP synthase subunit delta, mitochondrial OS=Mus musculus GN=Atp5d PE=1 SV=1	K02134	6e-58	224	xtr:549270	F-type H+-transporting ATPase subunit delta [EC:3.6.3.14]
Unigene1028_All	60.09	6.52	9.74	3.94	2.22	4.57	478.29	6.05	6.82	13.48	6.98	2.2	3.4	4.96	4.35	0.43	20.44	0.78	10.42	12.86	36.25	4.77	6.28	523.17	251	--	--	--	--	--	--	--	--	--	--	--	--	--
Unigene1029_All	60.07	23.83	29.21	61.45	83.2	63.49	61.41	36.57	18.95	29.37	50.1	40.6	21.67	51.22	54.28	8.05	7.45	43.56	29.97	45.4	37.56	33.47	30.58	59.29	1098	gi|158518468|ref|NP_001103514.1|	189.1	3e-46	Sec61 beta subunit [Xenopus (Silurana) tropicalis] >gi|134023845|gb|AAI35618.1| sec61b protein [Xenopus (Silurana) tropicalis]	sp|Q5RB31|SC61B_PONAB	180	6e-45	Protein transport protein Sec61 subunit beta OS=Pongo abelii GN=SEC61B PE=3 SV=3	K09481	4e-47	189	xtr:100038128	protein transport protein SEC61 subunit beta
CL2092.Contig1_All	60.04	10.33	1.14	0.42	38.15	8.28	11.93	85.38	8.39	8.29	42.93	7.65	3.29	12.23	51.26	2.63	8.63	1.14	14.41	187.49	5.63	13.33	42.31	1.08	644	gi|327286002|ref|XP_003227720.1|	142.5	1e-32	PREDICTED: cytochrome c oxidase subunit 6B1-like [Anolis carolinensis]	sp|Q7YRK6|CX6B1_TARSY	131	1e-30	Cytochrome c oxidase subunit 6B1 OS=Tarsius syrichta GN=COX6B1 PE=3 SV=3	K02267	2e-33	142	acs:100552884	cytochrome c oxidase subunit 6b
Unigene1812_All	59.97	0	0.13	0.13	131.43	11.58	5.33	0	0	0	49.99	0	1.87	0	0	0.99	0	0	4.24	0	0.26	0	0	1.79	678	--	--	--	--	--	--	--	--	--	--	--	--	--
Unigene1030_All	59.96	34.33	26.31	40.91	55.56	57.98	37.62	49.15	48.15	51.12	58.75	37.52	21.87	86.33	76.74	25.96	7.14	18.1	52.92	69.66	29.38	58.01	36.18	65.92	3718	gi|19527170|ref|NP_598711.1|	406	8e-111	ER lumen protein retaining receptor 1 [Mus musculus] >gi|60392239|sp|Q99JH8.1|ERD21_MOUSE RecName: Full=ER lumen protein retaining receptor 1; AltName: Full=KDEL endoplasmic reticulum protein retention receptor 1; Short=KDEL receptor 1 >gi|15030220|gb|AAH11370.1| KDEL (Lys-Asp-Glu-Leu) endoplasmic reticulum protein retention receptor 1 [Mus musculus] >gi|28374465|gb|AAK11732.1| KDEL endoplasmic r…	sp|Q99JH8|ERD21_MOUSE	405	3e-112	ER lumen protein retaining receptor 1 OS=Mus musculus GN=Kdelr1 PE=2 SV=1	K10949	1e-111	405	ecb:100050944	ER lumen protein retaining receptor
Unigene1031_All	59.95	67.56	135.19	70.1	73.52	88.31	49.96	64.59	53.24	62.51	45.44	49.28	29.95	88.64	71.78	23.03	63.97	11.38	47.41	37.71	121.54	94.16	33.02	87.9	2711	gi|52345610|ref|NP_001004853.1|	194.5	2e-47	small ubiquitin-related modifier 3 [Xenopus (Silurana) tropicalis] >gi|148233113|ref|NP_001079759.1| small ubiquitin-related modifier 3 precursor [Xenopus laevis] >gi|82183670|sp|Q6DK72.1|SUMO3_XENTR RecName: Full=Small ubiquitin-related modifier 3; Short=SUMO-3; Flags: Precursor >gi|82187898|sp|Q7SZ22.1|SUMO3_XENLA RecName: Full=Small ubiquitin-related modifier 3; Short=SUMO-3; Flags: Precursor …	sp|Q6DK72|SUMO3_XENTR	194	9e-49	Small ubiquitin-related modifier 3 OS=Xenopus tropicalis GN=sumo3 PE=3 SV=1	K12160	3e-48	194	xtr:100125978	small ubiquitin-related modifier
CL8711.Contig1_All	59.93	14.74	27.49	29.81	65.77	31.75	43.03	28.35	53.71	222.41	56.96	102.33	33.2	41.23	41.57	31.2	95.12	67.41	31.45	79.07	37.6	13.07	43.62	28.74	2529	gi|327259353|ref|XP_003214502.1|	942.2	0	PREDICTED: methylmalonate-semialdehyde dehydrogenase [acylating], mitochondrial-like [Anolis carolinensis]	sp|Q9EQ20|MMSA_MOUSE	922	0	Methylmalonate-semialdehyde dehydrogenase [acylating], mitochondrial OS=Mus musculus GN=Aldh6a1 PE=1 SV=1	K00140	0	942	acs:100555244	malonate-semialdehyde dehydrogenase (acetylating) / methylmalonate-semialdehyde dehydrogenase [EC:1.2.1.18 1.2.1.27]
CL4179.Contig3_All	59.93	37.62	76.28	33.61	63.98	57.72	39.47	70.73	47.56	51.32	45.79	49.14	23.77	66.6	76.12	22.92	49.92	11.12	28.86	39.89	48.71	95.15	27.1	44.83	2152	gi|55742374|ref|NP_001006878.1|	483	2e-134	splicing factor, arginine/serine-rich 10 [Xenopus (Silurana) tropicalis] >gi|49903569|gb|AAH77018.1| splicing factor, arginine/serine-rich 10 (transformer 2 homolog) [Xenopus (Silurana) tropicalis]	sp|P62997|TRA2B_RAT	470	5e-132	Transformer-2 protein homolog beta OS=Rattus norvegicus GN=Tra2b PE=1 SV=1	K12897	3e-135	483	xtr:448667	transformer-2 protein
CL2232.Contig1_All	59.84	20.17	39.44	45.63	55.82	73.21	60.13	59.32	34.62	78.83	52.73	38.86	10.04	60.75	66.55	7.44	12.66	4.92	27.45	35.42	39.37	45.47	18.87	98.04	1826	--	--	--	--	--	--	--	--	--	--	--	--	--
CL7435.Contig2_All	59.6	0	0.02	0	38.44	18.09	0.02	28.96	0.02	0	43.63	31.21	0.84	0.33	42.76	0	0	2	0	0.04	0.19	0	2	0.02	3259	gi|126273206|ref|XP_001374840.1|	579.3	4e-163	PREDICTED: cytochrome P450 2C19-like [Monodelphis domestica]	sp|P24461|CP2G1_RABIT	555	2e-157	Cytochrome P450 2G1 OS=Oryctolagus cuniculus GN=CYP2G1 PE=1 SV=1	K07417	4e-162	573	pon:100458508	cytochrome P450, family 2, subfamily G
Unigene1033_All	59.48	0.73	3.82	0	2.53	0	14.19	0.98	1.11	2.51	23.22	1.97	12.13	2.44	14.69	3.88	1.07	3.89	8.74	1.07	2.38	3.11	1.36	0	442	gi|359075604|ref|XP_003587316.1|	134.8	1e-30	PREDICTED: uncharacterized protein LOC100848346 [Bos taurus]	--	--	--	--	K10285	2e-08	57.8	xla:443628	F-box and leucine-rich repeat protein 19
Unigene1032_All	59.48	0.15	8.61	74.97	43.66	82.17	201.63	61.77	158.68	82.9	32.2	14.18	88.32	196.31	87.76	45.03	1.41	10.34	99.19	67.62	0.89	19.99	84.2	231.36	3254	gi|465951096|gb|EMP24115.1|	172.6	1e-40	Plasmalemma vesicle-associated protein [Chelonia mydas]	sp|Q9BX97|PLVAP_HUMAN	140	2e-32	Plasmalemma vesicle-associated protein OS=Homo sapiens GN=PLVAP PE=2 SV=1	K13172	3e-10	68.6	oaa:100075123	serine/arginine repetitive matrix protein 2
Unigene1034_All	59.42	0	0	0	163.59	17.76	1.71	0.11	0	0	36.78	0	2.15	0	0.21	0	0	0	0.21	0	0	0	0.2	1.32	715	gi|301608400|ref|XP_002933770.1|	102.4	2e-20	PREDICTED: galectin-4-like [Xenopus (Silurana) tropicalis]	sp|P08699|LEG3_RAT	83.6	4e-16	Galectin-3 OS=Rattus norvegicus GN=Lgals3 PE=1 SV=4	K06831	2e-17	89.4	acs:100562243	galectin-3
Unigene1035_All	59.33	11.4	80.39	207.16	62.55	80.21	47.08	60.49	53.64	67.48	153.85	131.81	262.37	41.4	65.45	772.98	59.51	7.72	380.22	46.56	62.87	40	30.29	47.1	2273	gi|20067631|emb|CAC83780.1|	1003.4	0	phosphoglucose isomerase [Boiga kraepelini]	sp|P06744|G6PI_HUMAN	949	0	Glucose-6-phosphate isomerase OS=Homo sapiens GN=GPI PE=1 SV=4	K01810	0	1003	tgu:100231122	glucose-6-phosphate isomerase [EC:5.3.1.9]
CL5013.Contig1_All	59	33.2	35.82	14.63	55.44	24.04	38.13	63.73	33.19	52.42	48.28	51.28	16.88	73.68	72.98	16.1	38.83	7.22	30.22	50.41	24.06	90.91	26.59	20.45	2130	gi|4504447|ref|NP_002128.1|	627.9	6e-178	heterogeneous nuclear ribonucleoproteins A2/B1 isoform A2 [Homo sapiens] >gi|114051756|ref|NP_001039440.1| heterogeneous nuclear ribonucleoproteins A2/B1 [Bos taurus] >gi|122145945|sp|Q2HJ60.1|ROA2_BOVIN RecName: Full=Heterogeneous nuclear ribonucleoproteins A2/B1; Short=hnRNP A2/B1 >gi|337449|gb|AAA36574.1| hnRNP A2 protein [Homo sapiens] >gi|500638|gb|AAB60650.1| hnRNP protein A2 [Homo sapiens]…	sp|Q2HJ60|ROA2_BOVIN	627	2e-179	Heterogeneous nuclear ribonucleoproteins A2/B1 OS=Bos taurus GN=HNRNPA2B1 PE=2 SV=1	K13158	8e-179	627	bta:507564	heterogeneous nuclear ribonucleoprotein A2/B1
Unigene1036_All	58.83	0.02	0	0.23	41.67	54.35	0.05	108.68	0.29	0.33	70.82	0.03	1.07	20.33	65.73	0.25	10.19	0	0.08	0.16	0.02	0.14	0.16	0.04	4342	gi|156392684|ref|XP_001636178.1|	62.8	1e-07	predicted protein [Nematostella vectensis] >gi|156223278|gb|EDO44115.1| predicted protein [Nematostella vectensis]	--	--	--	--	--	--	--	--	--
Unigene1037_All	58.82	21.65	68.79	47.08	54.87	51.98	51.19	38.48	29.47	50.04	40.8	31.86	37.41	45.67	41.64	26.26	20.89	11.81	33.15	52.47	64.7	37.93	25.62	74.06	1731	gi|45361029|ref|NP_989151.1|	389.4	3e-106	proteasome beta 6 subunit [Xenopus (Silurana) tropicalis] >gi|38494336|gb|AAH61603.1| proteasome (prosome, macropain) subunit, beta type, 6 [Xenopus (Silurana) tropicalis] >gi|89266723|emb|CAJ83898.1| proteasome (prosome macropain) subunit beta type 6 [Xenopus (Silurana) tropicalis]	sp|Q3MHN0|PSB6_BOVIN	375	1e-103	Proteasome subunit beta type-6 OS=Bos taurus GN=PSMB6 PE=1 SV=1	K02738	4e-107	389	xtr:394756	20S proteasome subunit beta 1 [EC:3.4.25.1]
Unigene1038_All	58.77	0	1.7	418.31	55.24	117.55	250.49	33.64	48.88	15.79	41.4	5.57	108.6	50.06	37.95	37.83	18.71	1.88	42.45	7.48	8.67	22.51	15.35	59.12	416	gi|395510976|ref|XP_003759741.1|	60.5	2e-08	PREDICTED: zinc finger homeobox protein 4 [Sarcophilus harrisii]	sp|O73590|ZFHX4_CHICK	58.2	5e-09	Zinc finger homeobox protein 4 OS=Gallus gallus GN=ZFHX4 PE=2 SV=2	K09380	2e-08	58.2	tgu:100229715	zinc finger homeobox protein 4
CL5238.Contig2_All	58.73	0.09	0	0.06	34.3	44.82	0.04	99.9	0.04	0.06	65.68	0.02	0.59	9.86	44.15	0.08	12.63	0	0.06	0.04	0	0.12	0.02	0.12	3736	gi|308489023|ref|XP_003106705.1|	96.3	1e-17	hypothetical protein CRE_16717 [Caenorhabditis remanei] >gi|308253359|gb|EFO97311.1| hypothetical protein CRE_16717 [Caenorhabditis remanei]	sp|Q02817|MUC2_HUMAN	235	5e-61	Mucin-2 OS=Homo sapiens GN=MUC2 PE=1 SV=2	K10955	1e-60	236	tgu:100220116	intestinal mucin-2
Unigene1039_All	58.64	12.49	45.16	42.24	52.54	34.01	61.99	29.57	114.73	64.06	46.17	26.35	85.3	43.97	47.05	26.01	37.77	8.32	33.11	44	46.12	39.09	42.99	40.86	982	gi|52346162|ref|NP_001005125.1|	192.6	2e-47	NADH dehydrogenase (ubiquinone) 1, alpha/beta subcomplex, 1, 8kDa [Xenopus (Silurana) tropicalis] >gi|50603811|gb|AAH77661.1| MGC89694 protein [Xenopus (Silurana) tropicalis] >gi|89271987|emb|CAJ83763.1| NADH dehydrogenase (ubiquinone) 1, alpha/beta subcomplex, 1 [Xenopus (Silurana) tropicalis]	sp|P52505|ACPM_BOVIN	189	8e-48	Acyl carrier protein, mitochondrial OS=Bos taurus GN=NDUFAB1 PE=1 SV=2	K03955	3e-48	192	xtr:448707	NADH dehydrogenase (ubiquinone) 1 alpha/beta subcomplex 1 [EC:1.6.5.3 1.6.99.3]
CL1559.Contig1_All	58.51	121.25	54.7	30.91	64.31	36.61	70.27	29.77	42.36	59.88	46.4	47.85	34.57	78.71	39.89	31.74	122.28	14.57	38.07	69.49	53.04	75.54	36.83	63.42	1375	gi|13385046|ref|NP_079870.1|	379.8	1e-103	zinc finger matrin-type protein 2 [Mus musculus] >gi|21389511|ref|NP_653324.1| zinc finger matrin-type protein 2 [Homo sapiens] >gi|122692385|ref|NP_001073812.1| zinc finger matrin-type protein 2 [Bos taurus] >gi|387762993|ref|NP_001248696.1| zinc finger matrin-type protein 2 [Macaca mulatta] >gi|52783532|sp|Q96NC0.1|ZMAT2_HUMAN RecName: Full=Zinc finger matrin-type protein 2 >gi|52783533|sp|Q9CP…	sp|Q9CPW7|ZMAT2_MOUSE	379	7e-105	Zinc finger matrin-type protein 2 OS=Mus musculus GN=Zmat2 PE=2 SV=1	K12848	2e-104	379	ecb:100072378	U4/U6.U5 tri-snRNP component SNU23
Unigene1040_All	58.46	24.07	75.79	149.17	122.4	165.13	237.68	49.9	84.86	83.68	48.25	181.43	35.73	231.35	124.33	19.86	55.37	11.23	126.57	31.38	256.21	279.82	76.16	548.95	1877	gi|147905053|ref|NP_001085335.1|	456.8	1e-126	MGC81121 protein [Xenopus laevis] >gi|49256026|gb|AAH71097.1| MGC81121 protein [Xenopus laevis]	sp|P81287|ANXA5_BOVIN	451	2e-126	Annexin A5 OS=Bos taurus GN=ANXA5 PE=1 SV=3	--	--	--	--	--
Unigene1041_All	58.25	0	0.27	0.27	52.74	35.7	6.84	187.41	0	4.89	100.11	0.21	1.61	2.92	120.57	0.49	1.07	0.7	1.53	7.9	0	0	2.04	7.68	380	--	--	--	--	--	--	--	--	--	--	--	--	--
Unigene1042_All	58.11	4.01	4.4	3.16	69.72	43.73	9.94	63.91	2.32	67.65	41.59	30.32	5.07	38	76.2	0.9	0.07	2.96	4.54	45.59	4.17	12.55	39.53	10.46	1998	gi|189217558|ref|NP_001121239.1|	132.5	8e-29	uncharacterized protein LOC100158316 [Xenopus laevis] >gi|169642558|gb|AAI60755.1| LOC100158316 protein [Xenopus laevis]	sp|Q2NKR7|F162A_BOVIN	115	3e-25	Protein FAM162A OS=Bos taurus GN=FAM162A PE=2 SV=1	--	--	--	--	--
Unigene1043_All	58.09	236.95	51.47	55.99	48.15	90.91	131.3	50.55	125.51	59.01	42.75	73.05	35.17	122.67	64.64	30.81	53.4	2.67	67.52	32.18	35.04	77.35	28.33	177.72	1414	gi|465991600|gb|EMP38645.1|	170.6	1e-40	Interferon-induced transmembrane protein 1 [Chelonia mydas]	sp|P26376|IFM3_RAT	121	4e-27	Interferon-induced transmembrane protein 3 OS=Rattus norvegicus GN=ifitm3 PE=2 SV=1	K06566	1e-32	141	xtr:548475	interferon induced transmembrane protein
Unigene1044_All	58.09	0.61	18.92	18.39	61.37	28.42	20.97	74.56	13.71	17.92	45.82	11.37	9.83	41.54	64.16	4.74	44.89	1.87	31.3	4.64	17.15	15.15	7.91	28.33	1165	gi|335306436|ref|XP_003360472.1|	247.7	8e-64	PREDICTED: plastin-3 [Sus scrofa]	sp|P13797|PLST_HUMAN	246	7e-65	Plastin-3 OS=Homo sapiens GN=PLS3 PE=1 SV=4	--	--	--	--	--
Unigene1045_All	58.03	0	1.56	18.35	75.05	26.3	124.83	18.76	13.92	1.65	23.72	0.3	27.91	14.37	57.28	11.06	0.3	0	30.71	1.18	0.38	0	4.55	66.5	292	--	--	--	--	--	--	--	--	--	--	--	--	--
Unigene1046_All	58.02	0	0	3.74	30.73	20.61	0	40.92	0.26	0.26	37.78	0	2.35	0.65	41.17	12.54	0	0	4.29	0	0.15	0	0	0	607	--	--	--	--	--	--	--	--	--	--	--	--	--
Unigene1048_All	57.98	29.92	21.24	16.23	55.66	37.53	47.03	26.99	31.93	127.59	31.4	74.77	7.98	52.82	32.53	9.01	22.17	12.73	24.72	195.28	34.47	60.6	29.52	54.21	2759	gi|465956986|gb|EMP27213.1|	597	1e-168	Cathepsin B [Chelonia mydas]	sp|A1E295|CATB_PIG	560	6e-159	Cathepsin B OS=Sus scrofa GN=CTSB PE=1 SV=1	K01363	2e-163	577	tgu:100190482	cathepsin B [EC:3.4.22.1]
Unigene1049_All	57.85	19.66	12.07	13.65	31.69	32.15	55.72	31.75	20.03	13.4	32.09	20.88	3.78	53.57	22.68	3.2	44.8	3.54	10.91	49.67	18.34	38.27	38.95	116.23	2621	gi|327283747|ref|XP_003226602.1|	664.8	0	PREDICTED: zyxin-like [Anolis carolinensis]	sp|Q04584|ZYX_CHICK	598	3e-170	Zyxin OS=Gallus gallus GN=ZYX PE=1 SV=1	K06273	0	664	acs:100566442	zyxin
CL9031.Contig1_All	57.85	4.34	9.88	204.11	39.08	40.73	100.55	43.87	5.47	175.47	30.21	377.59	3.4	15.18	41.75	11.58	179.37	15.6	39.31	128.31	16.59	27.39	38.94	134.46	1821	gi|465969711|gb|EMP32140.1|	117.5	2e-24	Glutathione S-transferase theta-1 [Chelonia mydas]	sp|P20135|GSTT1_CHICK	285	2e-76	Glutathione S-transferase theta-1 OS=Gallus gallus GN=GSTT1 PE=1 SV=3	K00799	1e-81	305	tgu:100222749	glutathione S-transferase [EC:2.5.1.18]
CL5291.Contig1_All	57.84	1.47	2.75	1.08	133.09	15.1	6.23	3.72	1.31	2.61	44.24	1.25	45.24	2.45	1.05	3.2	0.73	0.17	2.26	0.91	1.61	4.76	0.68	2.98	3954	gi|326679091|ref|XP_001922042.3|	748.4	0	PREDICTED: hypothetical protein LOC100151502 [Danio rerio]	sp|P10394|POL4_DROME	219	3e-56	Retrovirus-related Pol polyprotein from transposon 412 OS=Drosophila melanogaster GN=POL PE=4 SV=1	K04228	0	748	dre:100151502	arginine vasopressin receptor 2
Unigene1050_All	57.77	61.86	79.52	27.27	55.94	49.63	36.37	79.92	29.77	44.89	48.42	53.26	13.01	59.54	65.12	17.43	48.82	6.05	32.42	62	51.57	114.21	26.48	53.81	2931	gi|334326541|ref|XP_001375983.2|	886.3	0	PREDICTED: scaffold attachment factor B2 [Monodelphis domestica]	sp|Q15424|SAFB1_HUMAN	806	0	Scaffold attachment factor B1 OS=Homo sapiens GN=SAFB PE=1 SV=4	K10750	9e-30	133	cqu:CpipJ_CPIJ015800	chromatin assembly factor 1 subunit A
Unigene1051_All	57.75	18.69	27.75	38.62	65.18	44.23	153.12	33.9	34.84	34.24	32.73	39.26	23.07	496.82	55.78	20.54	2.55	13.44	77.94	97.28	20.18	111.92	409.63	150.07	1311	gi|426357990|ref|XP_004046307.1|	60.8	1e-07	PREDICTED: non-muscle caldesmon isoform 1 [Gorilla gorilla gorilla]	sp|Q05682|CALD1_HUMAN	298	2e-80	Caldesmon OS=Homo sapiens GN=CALD1 PE=1 SV=3	K12327	3e-80	299	ecb:100068106	caldesmon
Unigene1052_All	57.74	38.88	44.44	28.44	59.29	34.56	56.56	36	44.42	49.46	39.8	28.73	57.69	37.76	49.96	13.1	26.87	8	17.81	64.12	42.36	37.71	28.93	38.85	927	gi|62857395|ref|NP_001017174.1|	148.3	5e-34	NADH dehydrogenase (ubiquinone) Fe-S protein 5, 15kDa (NADH-coenzyme Q reductase) [Xenopus (Silurana) tropicalis] >gi|140832704|gb|AAI35767.1| LOC549928 protein [Xenopus (Silurana) tropicalis]	sp|Q02379|NDUS5_BOVIN	144	3e-34	NADH dehydrogenase [ubiquinone] iron-sulfur protein 5 OS=Bos taurus GN=NDUFS5 PE=1 SV=2	K03938	7e-35	148	xtr:549928	NADH dehydrogenase (ubiquinone) Fe-S protein 5 [EC:1.6.5.3 1.6.99.3]
CL7343.Contig2_All	57.74	21.85	38.41	60.38	66.03	65.94	76.68	37.08	71.46	325.79	33.58	84.11	15.84	100.38	44.62	10.16	32.52	14.89	38.62	87.63	40.1	59.22	41.73	136.35	908	--	--	--	--	--	--	--	--	--	--	--	--	--
Unigene1053_All	57.72	26.97	29.31	33.38	52.2	38.78	64.31	35.13	31.82	63.64	47.27	39.02	20.28	47.9	51.16	13.2	32.08	6.45	28.24	52.26	29.1	72.15	24.39	55.46	1351	gi|465975291|gb|EMP34083.1|	537	9e-151	Alcohol dehydrogenase [NADP+] [Chelonia mydas]	sp|Q5ZK84|AK1A1_CHICK	535	1e-151	Alcohol dehydrogenase [NADP(+)] OS=Gallus gallus GN=AKR1A1 PE=2 SV=1	K00002	3e-151	535	tgu:100220342	alcohol dehydrogenase (NADP+) [EC:1.1.1.2]
Unigene1054_All	57.62	14	10.24	16.67	49.95	47.73	18.6	53.35	12.72	43.19	42.78	15.94	2.14	39.83	46.2	3.85	1.74	9.32	8.19	209.22	7.16	26.16	44.39	54.07	600	gi|167524409|ref|XP_001746540.1|	57	6e-07	hypothetical protein [Monosiga brevicollis MX1] >gi|163774810|gb|EDQ88436.1| predicted protein [Monosiga brevicollis MX1]	sp|Q60974|NCOR1_MOUSE	52.8	5e-07	Nuclear receptor corepressor 1 OS=Mus musculus GN=Ncor1 PE=1 SV=1	K07378	4e-07	55.1	nvi:100121155	neuroligin
Unigene1055_All	57.58	44.46	69.72	70.34	47.83	51.3	64.99	33.91	101.54	79.88	62.7	54.81	105.62	51.63	42.21	46.27	60.18	9.98	53.33	66.34	68.86	62.96	46.37	73.26	1633	gi|45361313|ref|NP_989234.1|	519.2	2e-145	uncharacterized protein LOC394843 [Xenopus (Silurana) tropicalis]	sp|P00125|CY1_BOVIN	485	1e-136	Cytochrome c1, heme protein, mitochondrial OS=Bos taurus GN=CYC1 PE=1 SV=2	K00413	3e-146	519	xtr:394843	ubiquinol-cytochrome c reductase cytochrome c1 subunit
CL5623.Contig4_All	57.57	57.72	97.58	26.35	64.29	51.16	25.73	53.28	39.68	38.13	47.68	51.73	11.64	68.42	60.42	14.92	84.35	11.04	32.91	50.38	59.16	135.71	27.57	61.39	2940	gi|40788339|dbj|BAA34443.2|	1103.2	0	KIAA0723 protein [Homo sapiens]	sp|P43243|MATR3_HUMAN	1101	0	Matrin-3 OS=Homo sapiens GN=MATR3 PE=1 SV=2	K13213	0	1101	hsa:9782	matrin 3
Unigene1047_All	57.54	15.39	40.33	31.93	40.56	23.45	198.24	25.32	28.77	34.3	34.62	11.86	5952.98	42.8	67.45	14.43	3.58	7.19	56.64	25.21	21.63	18.23	14.25	33.85	657	gi|326669257|ref|XP_003198967.1|	57	8e-07	PREDICTED: hypothetical protein LOC100537674 [Danio rerio]	--	--	--	--	--	--	--	--	--
Unigene1056_All	57.51	0.24	0.59	2.32	68.65	3.56	37.3	31.03	9.48	6.24	79.66	9.63	2.15	25.95	55.64	5	0.23	0	26.82	0.91	0.85	0.27	26.37	9.6	360	--	--	--	--	--	--	--	--	--	--	--	--	--
CL4420.Contig2_All	57.51	0.55	19.76	17.56	68.52	30.53	9.28	90.21	13.61	17.81	55.79	14.22	8.36	44.89	65.72	6.76	62.87	1.53	42.03	4.9	22.42	14.1	6.17	29.71	1648	gi|148237614|ref|NP_001083581.1|	69.3	6e-10	plastin 3 [Xenopus laevis] >gi|38197331|gb|AAH61655.1| MGC68681 protein [Xenopus laevis]	sp|P13797|PLST_HUMAN	940	0	Plastin-3 OS=Homo sapiens GN=PLS3 PE=1 SV=4	K10382	2e-14	81.6	mgp:100542468	dystonin
Unigene1057_All	57.5	3.27	61.3	33.15	48.48	56.8	20.99	61.5	6.99	77.48	43.74	42.53	6.03	18.79	59.09	4.31	45.21	8.75	20.95	42.64	32.1	17.47	7.14	22.69	2089	gi|355745596|gb|EHH50221.1|	670.2	0	hypothetical protein EGM_01013 [Macaca fascicularis]	sp|Q60HD7|SERA_MACFA	668	0	D-3-phosphoglycerate dehydrogenase OS=Macaca fascicularis GN=PHGDH PE=2 SV=4	K00058	0	668	mcc:713480	D-3-phosphoglycerate dehydrogenase [EC:1.1.1.95]
Unigene1058_All	57.5	45.84	67.59	51.75	69.87	55.19	64.33	39.82	58.05	68.32	51.81	38.53	41.06	96.57	61.38	38.99	46.89	10.46	47.49	55.08	81.3	79.01	40.77	63.92	830	gi|326924692|ref|XP_003208559.1|	253.1	1e-65	PREDICTED: SAP domain-containing ribonucleoprotein-like isoform 3 [Meleagris gallopavo]	sp|Q9D1J3|SARNP_MOUSE	242	6e-64	SAP domain-containing ribonucleoprotein OS=Mus musculus GN=Sarnp PE=1 SV=3	K09534	5e-58	224	mcc:709932	DnaJ homolog subfamily C member 14
Unigene1059_All	57.43	22.42	51.08	57.55	55.36	45.67	108.12	31.47	81.19	484	36.03	80.3	25.93	92.58	45.28	21.75	31.96	21.2	65.05	81.2	88.1	66.87	42.48	96.71	1189	gi|345316096|ref|XP_001519714.2|	119	4e-25	PREDICTED: transmembrane protein 176B-like [Ornithorhynchus anatinus]	sp|Q3YBM2|T176B_HUMAN	97.8	4e-20	Transmembrane protein 176B OS=Homo sapiens GN=TMEM176B PE=2 SV=2	K06466	1e-10	68.2	mdo:100029355	membrane-spanning 4-domains, subfamily A, member 1
Unigene1060_All	57.22	30.02	1.07	4.04	53.17	8.37	29.84	67.52	24.51	38.46	42.9	39.47	10.3	37.97	80.22	5.06	2.59	2.62	9.2	28.11	2.44	47.23	14.88	5.45	682	--	--	--	--	--	--	--	--	--	--	--	--	--
CL3506.Contig1_All	57.19	32.53	33.25	22.1	53.71	39.36	34.67	56.66	34.5	62.33	45.97	36.24	9.92	57.53	71.94	8.97	114.67	11.39	22.37	28.45	31.93	65.79	30.7	36.32	2052	gi|327263377|ref|XP_003216496.1|	436.8	2e-120	PREDICTED: intracellular hyaluronan-binding protein 4-like isoform 1 [Anolis carolinensis]	sp|Q5JVS0|HABP4_HUMAN	390	5e-108	Intracellular hyaluronan-binding protein 4 OS=Homo sapiens GN=HABP4 PE=1 SV=1	K13199	9e-106	385	bta:514807	plasminogen activator inhibitor 1 RNA-binding protein
Unigene1061_All	57.17	0	0.04	0.04	39.98	19.34	0	32.36	0.1	2.27	42.32	0.33	0.69	3.96	35.53	0.07	0.06	1.01	0.1	7.89	0.08	0.07	6.19	0.04	2102	--	--	--	--	--	--	--	--	--	--	--	--	--
Unigene1062_All	57.12	1.59	48.8	18.73	47.13	25.54	128.95	41.51	12.05	60.35	36.18	12.11	6.9	96.51	45.87	2.71	9.01	2.58	17.66	109.54	56.26	14.87	19.32	76.81	1373	--	--	--	--	--	--	--	--	--	--	--	--	--
Unigene1063_All	57.1	0.09	0.32	109.3	149.01	207.76	309.33	66.57	258.87	38.85	32.66	19.63	81.44	142.95	99.49	29.6	4.05	3.36	77.73	52.45	3.16	210.89	198.18	362.92	1552	gi|291290911|ref|NP_001167486.1|	377.5	1e-102	dermatopontin precursor [Xenopus laevis]	sp|P19427|DERM_BOVIN	343	8e-94	Dermatopontin OS=Bos taurus GN=DPT PE=1 SV=3	--	--	--	--	--
Unigene1064_All	57.08	52.5	58.96	33.65	68.2	43.6	74.72	36.71	38.28	66.56	43.52	43.45	39.5	58.57	42.79	31.15	36.33	14.6	34.85	50.24	71.45	61.56	36.43	72.89	1176	gi|395852783|ref|XP_003798911.1|	135.2	6e-30	PREDICTED: UPF0539 protein C7orf59 homolog [Otolemur garnettii]	sp|Q0P3X8|LTOR4_DANRE	134	3e-31	Ragulator complex protein LAMTOR4 OS=Danio rerio GN=lamtor4 PE=3 SV=1	--	--	--	--	--
CL7646.Contig2_All	57.02	103.1	78.55	85.39	35.7	72.55	164.41	57	67.93	86.98	41.56	31.49	11.18	125.43	40.55	31.66	11.78	9.73	22.94	34.4	62.36	74.15	33.41	97.94	759	--	--	--	--	--	--	--	--	--	--	--	--	--
Unigene1065_All	57	27.53	36.34	43.01	58.66	53.19	36.22	35.38	33.57	50.49	48.99	66.57	14.94	59.45	53.44	18.09	60.98	55.63	43.75	65.07	43.97	51.75	40.9	52.39	1887	gi|466003424|gb|EMP42084.1|	775	0	Dolichyl-diphosphooligosaccharide--protein glycosyltransferase 48 kDa subunit [Chelonia mydas]	sp|B1H3C9|OST48_XENTR	771	0	Dolichyl-diphosphooligosaccharide--protein glycosyltransferase 48 kDa subunit OS=Xenopus tropicalis GN=ddost PE=2 SV=1	K12670	0	774	tgu:100232145	oligosaccharyltransferase complex subunit beta
CL4907.Contig2_All	56.9	0	0	0	57.37	32.83	0	53.36	0	0	37.19	0	0.88	0	51.19	0.17	0	0	0	0	0	0	0.33	0	1809	gi|465994480|gb|EMP39497.1|	354.8	9e-96	Aspartoacylase-2 [Chelonia mydas]	sp|Q96HD9|ACY3_HUMAN	296	1e-79	Aspartoacylase-2 OS=Homo sapiens GN=ACY3 PE=1 SV=1	K01437	4e-84	313	acs:100558126	aspartoacylase [EC:3.5.1.15]
Unigene1066_All	56.84	30.88	65.15	31.76	51.84	43.92	41.31	58.57	33.78	49.44	47.31	42.23	11.35	60.26	57.04	11.35	45.17	6.07	28.54	36.15	47.52	74.83	22.86	38.05	2463	gi|465963574|gb|EMP30121.1|	687.6	0	A-kinase anchor protein 8-like protein [Chelonia mydas]	sp|Q9ULX6|AKP8L_HUMAN	515	2e-145	A-kinase anchor protein 8-like OS=Homo sapiens GN=AKAP8L PE=1 SV=3	K15978	0	648	mgp:100546456	A-kinase anchor protein 8-like protein
Unigene1067_All	56.76	79.98	77.27	94.85	86.11	100.26	78.21	47.61	59.24	70.35	67.85	67.79	79.61	94.03	63.52	86.19	112.44	24.55	56.06	58.57	92.1	97.98	42.32	113.47	2147	gi|402876049|ref|XP_003901796.1|	372.5	5e-101	PREDICTED: peptidyl-prolyl cis-trans isomerase FKBP3 [Papio anubis]	sp|O46638|FKBP3_RABIT	369	2e-101	Peptidyl-prolyl cis-trans isomerase FKBP3 OS=Oryctolagus cuniculus GN=FKBP3 PE=2 SV=2	K09570	6e-102	372	mcc:702405	FK506-binding protein 3 [EC:5.2.1.8]
CL4002.Contig1_All	56.6	29.23	36.19	20.81	47.73	41.96	78.61	99.61	63.6	79.32	54.8	48.44	23.36	122.8	90.91	24.63	57.03	10.39	43.06	58.36	25.16	117.89	29.6	34.86	3785	gi|14043070|ref|NP_112420.1|	67	9e-09	heterogeneous nuclear ribonucleoprotein A1 isoform b [Homo sapiens] >gi|288558857|sp|P09651.5|ROA1_HUMAN RecName: Full=Heterogeneous nuclear ribonucleoprotein A1; Short=hnRNP A1; AltName: Full=Helix-destabilizing protein; AltName: Full=Single-strand RNA-binding protein; AltName: Full=hnRNP core protein A1 >gi|119617168|gb|EAW96762.1| heterogeneous nuclear ribonucleoprotein A1, isoform CRA_b [Homo…	sp|P09651|ROA1_HUMAN	623	1e-177	Heterogeneous nuclear ribonucleoprotein A1 OS=Homo sapiens GN=HNRNPA1 PE=1 SV=5	K12741	3e-176	620	mmu:15382	heterogeneous nuclear ribonucleoprotein A1/A3
CL6161.Contig2_All	56.36	49.42	76.25	46.52	83.41	65.2	57.04	56.57	47.09	68.42	47.93	46.56	18.86	70.82	64.13	11.34	28.98	38.74	38.58	34.36	73.03	76.13	34.65	84.11	1481	gi|284413724|ref|NP_001165115.1|	165.6	6e-39	signal peptidase complex subunit 1 homolog [Gallus gallus] >gi|284413726|ref|NP_001165116.1| signal peptidase complex subunit 1 homolog [Gallus gallus]	sp|Q9D958|SPCS1_MOUSE	151	3e-36	Signal peptidase complex subunit 1 OS=Mus musculus GN=Spcs1 PE=2 SV=3	K12946	8e-40	165	gga:415899	signal peptidase complex subunit 1 [EC:3.4.-.-]
CL8968.Contig2_All	56.19	0	5.77	8.35	32.74	21.38	1.77	17.27	0.66	157.31	53.98	86.83	1.67	22.85	52.29	0.36	0.18	0	8.03	0.38	0.34	0.24	1.89	4.66	2574	gi|410983149|ref|XP_003997905.1|	617.8	8e-175	PREDICTED: cytochrome P450 2F3-like [Felis catus]	sp|P33267|CP2F2_MOUSE	615	2e-175	Cytochrome P450 2F2 OS=Mus musculus GN=Cyp2f2 PE=2 SV=1	K07416	7e-175	615	mmu:13107	cytochrome P450, family 2, subfamily F [EC:1.14.14.1]
Unigene1068_All	56.15	0.21	0.26	0	46.43	0.48	19.58	72.29	2.3	5.03	40.34	1.41	1.9	3.61	84.39	1.16	70.88	0	2.26	0.81	0	1.17	1.73	2.16	399	--	--	--	--	--	--	--	--	--	--	--	--	--
Unigene1069_All	56.14	21.87	49.26	33.77	63.33	57	48.87	51.78	38.51	69.87	45.41	41.02	18.93	63.85	70.04	25.58	30.69	7.43	36.11	90.6	43	59.46	31.47	74.58	1933	gi|47498082|ref|NP_998881.1|	65.9	9e-09	annexin A7 [Xenopus (Silurana) tropicalis] >gi|45786158|gb|AAH68035.1| annexin A7 [Xenopus (Silurana) tropicalis] >gi|49899004|gb|AAH76713.1| annexin A7 [Xenopus (Silurana) tropicalis]	sp|Q07076|ANXA7_MOUSE	671	0	Annexin A7 OS=Mus musculus GN=Anxa7 PE=2 SV=2	K06237	2e-23	111	phu:Phum_PHUM136030	collagen, type IV, alpha
Unigene1070_All	56.08	85.11	121.69	28.33	53.21	44.69	65.46	52.03	41.56	84.8	47.99	48.54	18.22	66.22	59.51	15.47	76.33	9.73	59.36	84.21	96.99	61.98	31.36	65.63	2020	gi|465957654|gb|EMP27501.1|	862.1	0	AP-2 complex subunit mu-1, partial [Chelonia mydas]	sp|Q5ZMP6|AP2M1_CHICK	862	0	AP-2 complex subunit mu OS=Gallus gallus GN=AP2M1 PE=2 SV=1	K11826	0	862	mgp:100540393	AP-2 complex subunit mu-1
Unigene1071_All	56.06	1.39	12.52	30.17	48.15	39.64	32.19	46.76	36.86	33.32	51.04	29.59	12.57	57.47	57.13	12.09	61.39	2.74	16.95	67.35	11.73	25.13	27.89	61.69	1512	gi|449270378|gb|EMC81059.1|	619.8	1e-175	Annexin A11 [Columba livia]	sp|P27214|ANX11_BOVIN	595	7e-170	Annexin A11 OS=Bos taurus GN=ANXA11 PE=1 SV=1	K06792	1e-14	81.6	bta:280985	aggrecan 1
CL5134.Contig4_All	56.03	0.03	24.8	96.17	76.19	122.51	351.12	46.09	97.2	21.34	26.48	2.65	33.58	278.62	76.16	13.12	0.44	2.39	125.61	6.17	47.2	12.2	16.43	180.31	2152	gi|118403463|ref|NP_001072177.1|	90.9	3e-16	tropoelastin 1 precursor [Xenopus (Silurana) tropicalis] >gi|106635720|gb|ABF82222.1| tropoelastin 1 [Xenopus (Silurana) tropicalis]	sp|P07916|ELN_CHICK	135	5e-31	Elastin (Fragment) OS=Gallus gallus GN=ELN PE=1 SV=1	K14211	2e-43	177	xtr:779443	elastin
Unigene1073_All	55.96	55.21	59.86	35.46	73.2	36.17	70.38	34.15	60.22	50.28	43.98	46.11	45.76	57.01	44.34	30.3	69.68	13.93	22.82	59.69	37.4	60.14	39.72	58.71	718	gi|62859263|ref|NP_001016148.1|	236.5	9e-61	mitochondrial ribosomal protein L30 [Xenopus (Silurana) tropicalis] >gi|89268179|emb|CAJ81943.1| mitochondrial ribosomal protein L30 [Xenopus (Silurana) tropicalis]	sp|Q9D7N6|RM30_MOUSE	207	2e-53	39S ribosomal protein L30, mitochondrial OS=Mus musculus GN=Mrpl30 PE=2 SV=1	--	--	--	--	--
Unigene1072_All	55.95	31.17	25.76	19.71	44.4	30.94	38.9	34.95	27.32	35.82	40.51	33.68	12.28	55.4	39.49	12.73	115.26	4.18	24.12	32.83	25.08	43.78	29.37	35.57	1857	gi|327260394|ref|XP_003215019.1|	671.4	0	PREDICTED: serine/threonine-protein phosphatase PP1-alpha catalytic subunit-like isoform 1 [Anolis carolinensis]	sp|P62138|PP1A_RAT	668	0	Serine/threonine-protein phosphatase PP1-alpha catalytic subunit OS=Rattus norvegicus GN=Ppp1ca PE=1 SV=1	K06269	0	671	acs:100558590	protein phosphatase 1, catalytic subunit [EC:3.1.3.16]
Unigene1074_All	55.69	113.38	15.43	24.24	32.47	38.82	45.38	40.1	26.45	31.72	32.9	25.19	6.43	55.22	46.14	6.7	2.98	5.41	22.9	20.48	13.1	58.59	19.06	34.92	757	--	--	--	--	--	--	--	--	--	--	--	--	--
Unigene1075_All	55.41	1.93	9.16	11.6	55.19	29.56	5.16	30.94	4.6	10.78	52.36	3.35	2.78	22.66	63.39	1.87	15.61	4.53	4.8	44.76	9.11	9.52	35.29	7.61	2077	gi|147899928|ref|NP_001080352.1|	681	0	GDP-mannose 4,6-dehydratase [Xenopus laevis] >gi|27503412|gb|AAH42270.1| Gmds-prov protein [Xenopus laevis] >gi|84105498|gb|AAI11473.1| Gmds protein [Xenopus laevis]	sp|Q8K3X3|GMDS_CRIGR	676	0	GDP-mannose 4,6 dehydratase OS=Cricetulus griseus GN=GMDS PE=2 SV=1	K01711	0	681	xla:380044	GDPmannose 4,6-dehydratase [EC:4.2.1.47]
CL5762.Contig2_All	55.38	23.03	22.59	28.09	53.45	44.44	40.44	39.53	21.24	34.43	39.79	28.22	18.76	41.9	47.08	13.54	41.78	12.39	19.94	49.39	26.88	48.28	20.18	47.07	1292	gi|431894333|gb|ELK04133.1|	466.1	1e-129	Eukaryotic translation initiation factor 6 [Pteropus alecto]	sp|Q6GR45|IF6_XENLA	462	5e-130	Eukaryotic translation initiation factor 6 OS=Xenopus laevis GN=eif6 PE=2 SV=1	K03264	9e-130	464	ssc:100627301	translation initiation factor 6
Unigene1077_All	55.36	28.64	24.8	22.89	54.5	46.05	22.55	97.14	118.45	59.8	48.02	38.55	13.59	33.94	83.63	40.83	83.67	4.64	33.43	28.24	39.1	47.58	33.14	13.15	776	--	--	--	--	--	--	--	--	--	--	--	--	--
Unigene1076_All	55.36	36.88	46.3	201.16	51.02	90.87	36.91	47.58	191.83	48.9	451.37	47.14	1721.68	57.1	49.52	483.04	44.7	6.42	412.79	39.8	113.72	126.98	38.73	69.1	1173	gi|197099510|ref|NP_001126994.1|	448	4e-124	tropomyosin alpha-3 chain [Pongo abelii] >gi|119573622|gb|EAW53237.1| tropomyosin 3, isoform CRA_h [Homo sapiens]	sp|P06753|TPM3_HUMAN	390	3e-108	Tropomyosin alpha-3 chain OS=Homo sapiens GN=TPM3 PE=1 SV=1	K09290	1e-112	406	hsa:7170	tropomyosin 3
Unigene1079_All	55.32	32.89	56.71	57.95	59.9	73.15	97.89	51.56	40.69	88.72	45.73	23.37	22	77.32	55.14	14.38	88.64	8.4	42.43	59.34	80.69	45.75	35.39	98.93	799	--	--	--	--	--	--	--	--	--	--	--	--	--
CL7421.Contig2_All	55.3	27.76	36.09	37.43	54.89	26.77	67.96	19.85	70.57	51.06	47.11	29.33	64.1	39.62	24.36	22.16	20.02	9.83	13.41	53.49	49.47	27.23	36.58	45.89	535	gi|194215975|ref|XP_001488347.2|	131.7	1e-29	PREDICTED: NADH dehydrogenase [ubiquinone] 1 alpha subcomplex subunit 3-like [Equus caballus]	sp|Q02371|NDUA3_BOVIN	127	2e-29	NADH dehydrogenase [ubiquinone] 1 alpha subcomplex subunit 3 OS=Bos taurus GN=NDUFA3 PE=1 SV=2	K03947	2e-30	131	ecb:100052169	NADH dehydrogenase (ubiquinone) 1 alpha subcomplex 3 [EC:1.6.5.3 1.6.99.3]
Unigene1080_All	55.21	19.86	31.6	39.34	72.46	41.06	124.08	47.48	17.91	76.2	48.16	47.2	16.28	80.8	90.08	8.85	56.23	9.49	61	184.09	38.97	53.9	36.46	60.94	854	--	--	--	--	--	--	--	--	--	--	--	--	--
Unigene1078_All	55.15	45.27	44.34	34.32	35.94	41.73	102.65	67.18	78.58	67.05	42.8	36.43	155.95	102.94	57.01	16.21	10.55	13.16	23.63	55.04	31.36	58.47	26.4	46.08	1627	gi|4378025|gb|AAD19348.1|	141.4	1e-31	reverse transcriptase-like protein [Takifugu rubripes]	sp|Q9NP73|ALG13_HUMAN	78.6	4e-14	UDP-N-acetylglucosamine transferase subunit ALG13 homolog OS=Homo sapiens GN=ALG13 PE=1 SV=2	K05016	9e-21	102	spu:753989	chloride channel 7
CL94.Contig1_All	55.11	8.41	7.46	17.28	50.7	33.27	35.17	35.42	15.18	25.35	47.02	37.25	13.71	31.41	57.01	8.36	166.46	8.4	18.21	43.74	9.54	83.33	14.61	45.34	1893	gi|465997078|gb|EMP40177.1|	896.7	0	Importin subunit alpha-2 [Chelonia mydas]	sp|P52293|IMA2_MOUSE	854	0	Importin subunit alpha-2 OS=Mus musculus GN=Kpna2 PE=1 SV=2	K15043	0	887	oaa:100078006	importin subunit alpha-2
Unigene1081_All	55.1	0	6.91	56.64	56.5	42.01	245.29	11.65	14.68	14.31	20.56	4.31	10.53	27.41	43.03	2.22	0.69	1.21	20.84	3.64	7.15	7.38	14.95	79.89	548	--	--	--	--	--	--	--	--	--	--	--	--	--
CL7099.Contig2_All	54.9	90.69	64.36	54.76	107.49	65.95	79.98	38.18	60.8	223.61	38.58	58.55	23.45	70.77	46.87	20.61	427.67	10.84	37.04	19.03	109.37	89.48	15.1	88.45	1481	gi|269784818|ref|NP_001161481.1|	577.8	5e-163	cathepsin L1 precursor [Gallus gallus]	sp|P25975|CATL1_BOVIN	474	2e-133	Cathepsin L1 OS=Bos taurus GN=CTSL1 PE=1 SV=3	K01365	6e-164	577	gga:427466	cathepsin L [EC:3.4.22.15]
Unigene1082_All	54.82	55.43	118.22	103.34	58.45	87.63	102.77	24.64	206.5	101.15	48.15	48.88	155.4	82.53	41.11	81.64	38.07	15.84	47.47	107.98	163.28	55.73	75.8	133.72	876	gi|213982787|ref|NP_001135565.1|	171.4	5e-41	ATPase inhibitor, mitochondrial [Xenopus (Silurana) tropicalis]	sp|F7BK26|ATIF1_XENTR	171	2e-42	ATPase inhibitor, mitochondrial OS=Xenopus tropicalis GN=atpif1 PE=3 SV=1	K01934	1e-15	84.3	dpe:Dper_GL11441	5-formyltetrahydrofolate cyclo-ligase [EC:6.3.3.2]
Unigene1083_All	54.41	12.07	19.53	17.79	52.51	24.86	49.39	29.96	27.44	177.48	28.13	31.73	26.5	55.77	39.58	15.7	10.54	23.56	25.05	44.97	13.11	41.42	61.95	23.99	953	gi|395542145|ref|XP_003772995.1|	458.4	2e-127	PREDICTED: alcohol dehydrogenase class-3 [Sarcophilus harrisii]	sp|P80467|ADHX_UROHA	448	9e-126	Alcohol dehydrogenase class-3 OS=Uromastyx hardwickii PE=1 SV=1	K00121	5e-128	457	xtr:497007	S-(hydroxymethyl)glutathione dehydrogenase / alcohol dehydrogenase [EC:1.1.1.284 1.1.1.1]
Unigene1084_All	54.39	49.62	25.16	16.03	52.11	32.01	34.8	31.99	21.07	44.68	37.63	20.75	11.18	30.79	42.58	10.85	75.94	5.71	26	56.28	30.21	38.53	19.65	43.58	952	--	--	--	--	--	--	--	--	--	--	--	--	--
CL171.Contig1_All	54.37	3.4	8.84	10.95	47.13	39.16	40.43	87.92	24.27	5.54	43.37	2.8	14.47	73.81	50.21	4.12	38.13	0.42	13.76	52.76	8.27	8.86	36.08	44.9	1639	gi|431838962|gb|ELK00891.1|	510	1e-142	PDZ and LIM domain protein 1 [Pteropus alecto]	sp|Q5E9E1|PDLI1_BOVIN	500	4e-141	PDZ and LIM domain protein 1 OS=Bos taurus GN=PDLIM1 PE=2 SV=3	K08202	4e-17	90.5	oaa:100079308	MFS transporter, OCT family, solute carrier family 22 (organic cation transporter), member 4/5
Unigene1085_All	54.36	21.14	62.05	94.3	48.45	77.61	229.65	51.22	42.91	42.3	41.49	16.81	23.09	85.85	61.39	22.29	6.96	6.79	68.36	28.5	86.48	38.44	38.82	291.36	5141	gi|187607189|ref|NP_001120599.1|	103.2	1e-19	amphibian RCA protein 3 [Xenopus (Silurana) tropicalis] >gi|171846402|gb|AAI61634.1| LOC100145756 protein [Xenopus (Silurana) tropicalis] >gi|237512855|dbj|BAH58780.1| ARC3 [Xenopus (Silurana) tropicalis]	sp|P08174|DAF_HUMAN	226	4e-58	Complement decay-accelerating factor OS=Homo sapiens GN=CD55 PE=1 SV=4	K04006	4e-61	238	oaa:100075257	decay accelerating factor
CL8452.Contig3_All	54.34	23.46	17.38	28.72	51.54	33.38	39.88	37.55	20.85	37.46	37.01	41.04	10.87	61.98	57.74	8.25	57.98	7.29	17.93	39.99	17.91	83.37	23.57	33.23	1001	gi|465952778|gb|EMP25059.1|	172.2	3e-41	Tripartite motif-containing protein 7 [Chelonia mydas]	sp|Q91431|NF7O_XENLA	157	3e-38	Nuclear factor 7, ovary OS=Xenopus laevis PE=2 SV=1	K12015	1e-39	164	oaa:100078514	tripartite motif-containing protein 39
Unigene1086_All	54.31	127.68	40.19	24.45	58.13	27.91	103.04	47.98	45.3	86.62	54.23	42.93	24.51	89.4	52.91	40.02	172.68	10.03	52.14	73.05	32.83	87.96	34.91	43.07	994	gi|327266396|ref|XP_003217992.1|	67.8	9e-10	PREDICTED: ATP-binding cassette sub-family F member 1-like [Anolis carolinensis]	sp|Q8NE71|ABCF1_HUMAN	190	5e-48	ATP-binding cassette sub-family F member 1 OS=Homo sapiens GN=ABCF1 PE=1 SV=2	K06184	5e-58	225	acs:100560767	ATP-binding cassette, subfamily F, member 1
Unigene1087_All	54.28	43.13	46.6	82.4	55.56	70.4	130.8	29.69	31.91	171.23	30.24	45	12.61	98.23	46.49	5.92	27.12	68.8	53.22	91.36	125.2	128.75	41.86	122.27	771	--	--	--	--	--	--	--	--	--	--	--	--	--
Unigene1088_All	54.19	143.32	18.47	25.83	39.85	39.46	30.31	53.43	32.93	35.37	41.43	30.9	9.49	60.01	58.06	10.82	3.94	6.9	26.22	33.65	19.61	90.41	23.78	38.62	1929	gi|77403694|dbj|BAE46429.1|	37.7	6e-72	ORF2-encoded protein [Danio rerio]	sp|P21328|RTJK_DROME	97.1	1e-19	RNA-directed DNA polymerase from mobile element jockey OS=Drosophila melanogaster GN=pol PE=1 SV=1	K05658	2e-19	98.2	hmg:100213972	ATP-binding cassette, subfamily B (MDR/TAP), member 1
Unigene1089_All	54.05	0	0.36	0	37.73	28.8	12.51	178.92	0.06	2.57	62.79	0.12	0.68	2.82	97.04	0	0.82	0.33	1.09	6.82	0.14	0.07	1.86	12.18	1192	--	--	--	--	--	--	--	--	--	--	--	--	--
Unigene1090_All	53.98	0	8.69	68.96	50.59	64.13	196.56	7.19	14.02	40.38	14.3	2.51	6.65	32.42	25.28	4.85	0.37	0.82	18.16	3.29	12.68	14.74	8.11	75.81	600	--	--	--	--	--	--	--	--	--	--	--	--	--
Unigene1091_All	53.95	0.97	0.53	7.2	90.62	6.09	2.6	21.72	1.51	3.11	35.24	1.24	1.54	1.86	12.01	0.43	3.23	0.24	1.85	4.38	0.63	3.56	1.69	1.72	3708	gi|465995211|gb|EMP39690.1|	1110.5	0	hypothetical protein UY3_03073, partial [Chelonia mydas]	sp|Q5XHI4|F115_XENLA	984	0	Protein FAM115 OS=Xenopus laevis GN=fam115 PE=2 SV=1	--	--	--	--	--
Unigene1092_All	53.89	0	4.11	0.14	54.06	31.27	0.04	91.23	0.05	1.48	49.44	1.14	1.5	0.79	92.24	0.35	0.03	0	10.86	1.53	77.5	0	0.76	0.19	3977	gi|301609486|ref|XP_002934291.1|	241.1	3e-61	PREDICTED: hypothetical protein LOC100493539 [Xenopus (Silurana) tropicalis]	sp|O75071|EFC14_HUMAN	56.6	4e-07	EF-hand calcium-binding domain-containing protein 14 OS=Homo sapiens GN=EFCAB14 PE=2 SV=1	--	--	--	--	--
Unigene1093_All	53.84	31.83	43.39	19.56	38.51	38.17	31.82	42	21.64	38.49	44.08	29.4	9.19	51.46	36.71	9.76	93.04	6.52	20.02	40.04	30.28	62.25	21.46	43.5	3580	gi|350529341|ref|NP_001123831.2|	1124.4	0	KH-type splicing regulatory protein [Xenopus (Silurana) tropicalis]	sp|Q3U0V1|FUBP2_MOUSE	1115	0	Far upstream element-binding protein 2 OS=Mus musculus GN=Khsrp PE=1 SV=2	K13210	0	1119	ptr:455640	far upstream element-binding protein
CL6394.Contig3_All	53.81	14.58	50.73	27.69	47.78	49.15	31.67	55.2	21.73	57.68	45	26.03	5.93	50.8	55.76	5.6	66.96	5.28	23.59	64.55	38.45	47.84	26.12	51.17	6462	gi|40788952|dbj|BAA04801.2|	3325	0	KIAA0034 [Homo sapiens]	sp|P49951|CLH1_BOVIN	3325	0	Clathrin heavy chain 1 OS=Bos taurus GN=CLTC PE=1 SV=1	K04646	0	3325	bta:281080	clathrin heavy chain
Unigene1094_All	53.76	0	0	11.07	22.08	8.34	158.51	20.74	43.58	22.2	12.31	2.48	48.34	63.87	29.39	17.4	0.25	1.34	32.54	20.14	0	3.18	26.65	24.74	338	--	--	--	--	--	--	--	--	--	--	--	--	--
Unigene1095_All	53.73	5.36	8.07	13.06	42.67	28.28	8.57	48.83	12.15	23.11	43.72	14.8	6.8	25.28	42.64	8.02	29.04	8.36	12.02	77.53	5.8	17.7	25.97	23.9	6273	gi|426233434|ref|XP_004010722.1|	1290.4	0	PREDICTED: kinectin isoform 6 [Ovis aries]	sp|Q86UP2|KTN1_HUMAN	1287	0	Kinectin OS=Homo sapiens GN=KTN1 PE=1 SV=1	K14000	5e-74	281	oaa:100085062	ribosome-binding protein 1
Unigene1096_All	53.71	26.67	41.05	84.24	57.44	53.24	91.24	50.77	97.16	32.43	45.49	21.37	32.05	342.48	66.36	19.79	85.5	5.4	76.64	64.46	96.11	88.45	436.71	108.2	1970	gi|327271684|ref|XP_003220617.1|	384	1e-104	PREDICTED: cysteine and glycine-rich protein 1-like [Anolis carolinensis]	sp|P47875|CSRP1_RAT	379	1e-104	Cysteine and glycine-rich protein 1 OS=Rattus norvegicus GN=Csrp1 PE=2 SV=2	K09377	2e-105	384	acs:100565898	cysteine and glycine-rich protein
Unigene1097_All	53.7	36.33	70.46	28.57	65.45	58.88	46.35	58.78	27.03	40.94	44.94	71.82	17.68	61.47	65.25	7.53	37.32	8.38	27.66	58.58	44.53	124.26	30.23	69.32	1756	gi|148225462|ref|NP_001090588.1|	353.2	2e-95	actin-related protein 2/3 complex subunit 3 [Xenopus laevis] >gi|119352593|gb|ABL63899.1| actin-related protein 2/3 complex subunit 3 [Xenopus laevis] >gi|213623222|gb|AAI69453.1| Actin-related protein 2/3 complex subunit 3 [Xenopus laevis] >gi|213626448|gb|AAI69449.1| Actin-related protein 2/3 complex subunit 3 [Xenopus laevis]	sp|O15145|ARPC3_HUMAN	344	3e-94	Actin-related protein 2/3 complex subunit 3 OS=Homo sapiens GN=ARPC3 PE=1 SV=3	K05756	3e-96	353	xla:100036831	actin related protein 2/3 complex, subunit 3
Unigene1098_All	53.63	62.19	57.08	33.61	68.45	38.09	76.45	46.71	39.34	75.7	43.84	40.81	18.63	92.01	46.59	16.87	52.48	12.21	40.72	55.38	53.91	85.66	34.7	47.99	768	--	--	--	--	--	--	--	--	--	--	--	--	--
Unigene1099_All	53.54	0	18.31	164.59	119.52	35.04	49.62	6.94	1.96	11.05	25.52	2.12	35.77	8.04	26.48	3.75	0.21	0.76	68.63	1.58	14.29	13.15	7.38	20.74	1612	--	--	--	--	--	--	--	--	--	--	--	--	--
Unigene1100_All	53.42	24.39	59.52	44.49	71.14	55.51	34.71	57.24	41.54	45.71	51.07	35.16	21.95	53.88	69.05	16.11	28.98	10.18	42.78	65.94	62.24	39.03	32.89	45.67	2041	gi|119620329|gb|EAW99923.1|	412.9	3e-113	RAB1A, member RAS oncogene family, isoform CRA_f [Homo sapiens]	sp|Q6NYB7|RAB1A_RAT	407	5e-113	Ras-related protein Rab-1A OS=Rattus norvegicus GN=Rab1A PE=1 SV=3	K07874	2e-114	413	pon:100447267	Ras-related protein Rab-1A
[truncated: 92,449 more rows]
